# Supplementary material for: The mediating role of atrial fibrillation in causal associations between risk factors and stroke: a Mendelian randomization study
Source: Epidemiol Health. 2023 Dec 6;46:e2024005. doi: 10.4178/epih.e2024005 (PMC11040217; doi:10.4178/epih.e2024005)
Supplement: Supplementary file 2 [file epih-46-e2024005-Supplementary-Table.xlsx]

## Sheet: S1
id	trait	author	sex	nsnp	year	sample_size	consortium	pmid	population	unit	build
ieu-b-38	systolic blood pressure	Evangelou, E	Males and Females	7088083	2018	757601	International Consortium of Blood Pressure	30224653	European		HG19/GRCh37
ieu-b-39	diastolic blood pressure	Evangelou, E	Males and Females	7160619	2018	757601	International Consortium of Blood Pressure	30224653	European		HG19/GRCh37
ukb-b-15892	Pulse rate	Ben Elsworth	Males and Females	9851867	2018	151546	MRC-IEU		European	SD	HG19/GRCh37
ukb-b-19657	Forced expiratory volume in 1-second (FEV1)	Ben Elsworth	Males and Females	9851867	2018	421986	MRC-IEU		European	SD	HG19/GRCh37
ukb-b-7953	Forced vital capacity (FVC)	Ben Elsworth	Males and Females	9851867	2018	421986	MRC-IEU		European	SD	HG19/GRCh37
ukb-b-16881	Sitting height	Ben Elsworth	Males and Females	9851867	2018	461536	MRC-IEU		European	SD	HG19/GRCh37
ukb-b-11842	Weight	Ben Elsworth	Males and Females	9851867	2018	461632	MRC-IEU		European	SD	HG19/GRCh37
ieu-b-40	body mass index	Yengo, L	Males and Females	2336260	2018	681275	GIANT	30124842	European		HG19/GRCh37
ukb-b-16446	Basal metabolic rate	Ben Elsworth	Males and Females	9851867	2018	454874	MRC-IEU		European	SD	HG19/GRCh37
ukb-b-9405	Waist circumference	Ben Elsworth	Males and Females	9851867	2018	462166	MRC-IEU		European	SD	HG19/GRCh37
ukb-b-15590	Hip circumference	Ben Elsworth	Males and Females	9851867	2018	462117	MRC-IEU		European	SD	HG19/GRCh37
ukb-b-17409	Trunk fat-free mass	Ben Elsworth	Males and Females	9851867	2018	454508	MRC-IEU		European	SD	HG19/GRCh37
ukb-b-13354	Whole body fat-free mass	Ben Elsworth	Males and Females	9851867	2018	454850	MRC-IEU		European	SD	HG19/GRCh37
ukb-b-16407	Trunk fat percentage	Ben Elsworth	Males and Females	9851867	2018	454613	MRC-IEU		European	SD	HG19/GRCh37
ukb-b-8909	Body fat percentage	Ben Elsworth	Males and Females	9851867	2018	454633	MRC-IEU		European	SD	HG19/GRCh37
ukb-b-20044	Trunk fat mass	Ben Elsworth	Males and Females	9851867	2018	454588	MRC-IEU		European	SD	HG19/GRCh37
ukb-b-19393	Whole body fat mass	Ben Elsworth	Males and Females	9851867	2018	454137	MRC-IEU		European	SD	HG19/GRCh37
ukb-b-14540	Whole body water mass	Ben Elsworth	Males and Females	9851867	2018	454888	MRC-IEU		European	SD	HG19/GRCh37
ukb-b-13378	Birth weight	Ben Elsworth	Males and Females	9851867	2018	261932	MRC-IEU		European	SD	HG19/GRCh37
ukb-b-4616	Nap during day	Ben Elsworth	Males and Females	9851867	2018	462400	MRC-IEU		European	SD	HG19/GRCh37
ukb-b-4956	Morning/evening person (chronotype)	Ben Elsworth	Males and Females	9851867	2018	413343	MRC-IEU		European	SD	HG19/GRCh37
ukb-b-2772	Getting up in morning	Ben Elsworth	Males and Females	9851867	2018	461658	MRC-IEU		European	SD	HG19/GRCh37
ukb-b-3957	Sleeplessness / insomnia	Ben Elsworth	Males and Females	9851867	2018	462341	MRC-IEU		European	SD	HG19/GRCh37
ukb-b-4424	Sleep duration	Ben Elsworth	Males and Females	9851867	2018	460099	MRC-IEU		European	SD	HG19/GRCh37
ukb-b-5776	Daytime dozing / sleeping (narcolepsy)	Ben Elsworth	Males and Females	9851867	2018	460913	MRC-IEU		European	SD	HG19/GRCh37
ukb-b-16287	Mean time to correctly identify matches	Ben Elsworth	Males and Females	9851867	2018	459523	MRC-IEU		European	SD	HG19/GRCh37
ukb-b-5238	Fluid intelligence score	Ben Elsworth	Males and Females	9851867	2018	149051	MRC-IEU		European	SD	HG19/GRCh37
ieu-a-1239	Years of schooling	Lee	Males and Females	10101242	2018	766345	SSGAC	30038396	European	years	HG19/GRCh37
ukb-b-4711	Usual walking pace	Ben Elsworth	Males and Females	9851867	2018	459915	MRC-IEU		European	SD	HG19/GRCh37
ebi-a-GCST006097	Moderate to vigorous physical activity levels	Klimentidis YC	Males and Females	11808007	2018	377234		29899525	European		HG19/GRCh37
ebi-a-GCST006099	Accelerometer-based physical activity measurement (average acceleration)	Klimentidis YC	Males and Females	11796201	2018	91084		29899525	European		HG19/GRCh37
ieu-b-24	Age Of Smoking Initiation	Liu, M	Males and Females	11894779	2019	341427	GWAS and Sequencing Consortium of Alcohol and Nicotine use	30643251	European		HG19/GRCh37
ieu-b-25	Cigarettes per Day	Liu, M	Males and Females	11913712	2019	337334	GWAS and Sequencing Consortium of Alcohol and Nicotine use	30643251	European		HG19/GRCh37
ieu-b-73	Alcoholic drinks per week	Liu, M	Males and Females	11887865	2019	335394	GWAS and Sequencing Consortium of Alcohol and Nicotine use	30643251	European		HG19/GRCh37
ukb-b-2134	Past tobacco smoking	Ben Elsworth	Males and Females	9851867	2018	424960	MRC-IEU		European	SD	HG19/GRCh37
ukb-b-223	Current tobacco smoking	Ben Elsworth	Males and Females	9851867	2018	462434	MRC-IEU		European	SD	HG19/GRCh37
ukb-b-5779	Alcohol intake frequency.	Ben Elsworth	Males and Females	9851867	2018	462346	MRC-IEU		European	SD	HG19/GRCh37
ukb-b-5192	Time spent watching television (TV)	Ben Elsworth	Males and Females	9851867	2018	437887	MRC-IEU		European	SD	HG19/GRCh37
ukb-b-4522	Time spent using computer	Ben Elsworth	Males and Females	9851867	2018	360895	MRC-IEU		European	SD	HG19/GRCh37
ukb-b-3793	Time spent driving	Ben Elsworth	Males and Females	9851867	2018	310555	MRC-IEU		European	SD	HG19/GRCh37
ukb-d-30890_irnt	Vitamin D	Neale lab	Males and Females	13585763	2018	361194	UK Biobank		European		HG19/GRCh37
ukb-d-30860_irnt	Total protein	Neale lab	Males and Females	13585298	2018	361194	UK Biobank		European		HG19/GRCh37
ukb-d-30600_irnt	Albumin	Neale lab	Males and Females	13585334	2018	361194	UK Biobank		European		HG19/GRCh37
ukb-d-30840_irnt	Total bilirubin	Neale lab	Males and Females	13585986	2018	361194	UK Biobank		European		HG19/GRCh37
ukb-d-30660_irnt	Direct bilirubin	Neale lab	Males and Females	13584679	2018	361194	UK Biobank		European		HG19/GRCh37
ebi-a-GCST90002232	Fasting glucose	Chen J	Males and Females	31008728	2021	200622		34059833	European		HG19/GRCh37
ebi-a-GCST90002238	Fasting insulin	Chen J	Males and Females	29664438	2021	151013		34059833	European		HG19/GRCh37
ebi-a-GCST90002244	Glycated hemoglobin levels	Chen J	Males and Females	30649064	2021	146806		34059833	European		HG19/GRCh37
ieu-b-107	apolipoprotein A-I	Richardson, Tom	Males and Females	12321875	2020	393193	UK Biobank	32203549	European		HG19/GRCh37
ieu-b-108	apolipoprotein B	Richardson, Tom	Males and Females	12321875	2020	439214	UK Biobank	32203549	European		HG19/GRCh37
ieu-b-109	HDL cholesterol	Richardson, Tom	Males and Females	12321875	2020	403943	UK Biobank	32203549	European		HG19/GRCh37
ieu-b-110	LDL cholesterol	Richardson, Tom	Males and Females	12321875	2020	440546	UK Biobank	32203549	European		HG19/GRCh37
ieu-b-111	triglycerides	Richardson, Tom	Males and Females	12321875	2020	441016	UK Biobank	32203549	European		HG19/GRCh37
ukb-d-30790_irnt	Lipoprotein A	Neale lab	Males and Females	13583854	2018	361194	UK Biobank		European		HG19/GRCh37
ukb-d-30800_irnt	Oestradiol	Neale lab	Males and Females	13556363	2018	361194	UK Biobank		European		HG19/GRCh37
ukb-d-30770_irnt	IGF-1	Neale lab	Males and Females	13586000	2018	361194	UK Biobank		European		HG19/GRCh37
ukb-d-30830_irnt	SHBG	Neale lab	Males and Females	13585247	2018	361194	UK Biobank		European		HG19/GRCh37
ukb-d-30850_irnt	Testosterone	Neale lab	Males and Females	13585069	2018	361194	UK Biobank		European		HG19/GRCh37
ukb-d-30650_irnt	Aspartate aminotransferase	Neale lab	Males and Females	13586009	2018	361194	UK Biobank		European		HG19/GRCh37
ukb-d-30620_irnt	Alanine aminotransferase	Neale lab	Males and Females	13586000	2018	361194	UK Biobank		European		HG19/GRCh37
ukb-d-30610_irnt	Alkaline phosphatase	Neale lab	Males and Females	13586006	2018	361194	UK Biobank		European		HG19/GRCh37
ukb-d-30730_irnt	Gamma glutamyltransferase	Neale lab	Males and Females	13586026	2018	361194	UK Biobank		European		HG19/GRCh37
ukb-d-30710_irnt	C-reactive protein	Neale lab	Males and Females	13586004	2018	361194	UK Biobank		European		HG19/GRCh37
ukb-d-30880_irnt	Urate	Neale lab	Males and Females	13585994	2018	361194	UK Biobank		European		HG19/GRCh37
ukb-d-30810_irnt	Phosphate	Neale lab	Males and Females	13585254	2018	361194	UK Biobank		European		HG19/GRCh37
ieu-b-72	Urinary sodium-potassium ratio	Zanetti	Males and Females	19420026	2020	326938		32008434	European		HG19/GRCh37
ebi-a-GCST004599	Mean platelet volume	Astle WJ	Males and Females	29193201	2016	164454		27863252	European		HG19/GRCh37
ebi-a-GCST004600	Eosinophil percentage of white cells	Astle WJ	Males and Females	29167233	2016	172378		27863252	European		HG19/GRCh37
ebi-a-GCST004601	Red blood cell count	Astle WJ	Males and Females	29169606	2016	172952		27863252	European		HG19/GRCh37
ebi-a-GCST004602	Mean corpuscular volume	Astle WJ	Males and Females	29166707	2016	172433		27863252	European		HG19/GRCh37
ebi-a-GCST004603	Platelet count	Astle WJ	Males and Females	29148896	2016	166066		27863252	European		HG19/GRCh37
ebi-a-GCST004604	Hematocrit	Astle WJ	Males and Females	29167906	2016	173039		27863252	European		HG19/GRCh37
ebi-a-GCST004605	Mean corpuscular hemoglobin concentration	Astle WJ	Males and Females	29169490	2016	172851		27863252	European		HG19/GRCh37
ebi-a-GCST004606	Eosinophil counts	Astle WJ	Males and Females	29169165	2016	172275		27863252	European		HG19/GRCh37
ebi-a-GCST004607	Plateletcrit	Astle WJ	Males and Females	29147151	2016	164339		27863252	European		HG19/GRCh37
ebi-a-GCST004608	Granulocyte percentage of myeloid white cells	Astle WJ	Males and Females	29164029	2016	169545		27863252	European		HG19/GRCh37
ebi-a-GCST004609	Monocyte percentage of white cells	Astle WJ	Males and Females	29165229	2016	170494		27863252	European		HG19/GRCh37
ebi-a-GCST004610	White blood cell count	Astle WJ	Males and Females	29169185	2016	172435		27863252	European		HG19/GRCh37
ebi-a-GCST004611	High light scatter reticulocyte count	Astle WJ	Males and Females	29163953	2016	170761		27863252	European		HG19/GRCh37
ebi-a-GCST004612	High light scatter reticulocyte percentage of red cells	Astle WJ	Males and Females	29163693	2016	170763		27863252	European		HG19/GRCh37
ebi-a-GCST004613	Sum neutrophil eosinophil counts	Astle WJ	Males and Females	29166051	2016	170384		27863252	European		HG19/GRCh37
ebi-a-GCST004614	Granulocyte count	Astle WJ	Males and Females	29165174	2016	169822		27863252	European		HG19/GRCh37
ebi-a-GCST004615	Hemoglobin concentration	Astle WJ	Males and Females	29167037	2016	172925		27863252	European		HG19/GRCh37
ebi-a-GCST004616	Platelet distribution width	Astle WJ	Males and Females	29144965	2016	164433		27863252	European		HG19/GRCh37
ebi-a-GCST004617	Eosinophil percentage of granulocytes	Astle WJ	Males and Females	29165900	2016	170536		27863252	European		HG19/GRCh37
ebi-a-GCST004618	White blood cell count (basophil)	Astle WJ	Males and Females	29167796	2016	171846		27863252	European		HG19/GRCh37
ebi-a-GCST004619	Reticulocyte fraction of red cells	Astle WJ	Males and Females	29164039	2016	170690		27863252	European		HG19/GRCh37
ebi-a-GCST004620	Sum basophil neutrophil counts	Astle WJ	Males and Females	29164350	2016	170143		27863252	European		HG19/GRCh37
ebi-a-GCST004621	Sum basophil neutrophil counts	Astle WJ	Males and Females	29164350	2016	170143		27863252	European		HG19/GRCh37
ebi-a-GCST004622	Reticulocyte count	Astle WJ	Males and Females	29163532	2016	170641		27863252	European		HG19/GRCh37
ebi-a-GCST004623	Neutrophil percentage of granulocytes	Astle WJ	Males and Females	29166153	2016	170672		27863252	European		HG19/GRCh37
ebi-a-GCST004624	Sum eosinophil basophil counts	Astle WJ	Males and Females	29161415	2016	171771		27863252	European		HG19/GRCh37
ebi-a-GCST004625	Monocyte count	Astle WJ	Males and Females	29166012	2016	170721		27863252	European		HG19/GRCh37
ebi-a-GCST004626	Myeloid white cell count	Astle WJ	Males and Females	29162127	2016	169219		27863252	European		HG19/GRCh37
ebi-a-GCST004627	Lymphocyte counts	Astle WJ	Males and Females	29167587	2016	171643		27863252	European		HG19/GRCh37
ebi-a-GCST004628	Immature fraction of reticulocytes	Astle WJ	Males and Females	29163477	2016	170548		27863252	European		HG19/GRCh37
ebi-a-GCST004629	Neutrophil count	Astle WJ	Males and Females	29164935	2016	170702		27863252	European		HG19/GRCh37
ebi-a-GCST004630	Mean corpuscular hemoglobin	Astle WJ	Males and Females	29166133	2016	172332		27863252	European		HG19/GRCh37
ebi-a-GCST004631	Basophil percentage of white cells	Astle WJ	Males and Females	29167217	2016	171996		27863252	European		HG19/GRCh37
ebi-a-GCST004632	Lymphocyte percentage of white cells	Astle WJ	Males and Females	29167359	2016	171748		27863252	European		HG19/GRCh37
ebi-a-GCST004633	Neutrophil percentage of white cells	Astle WJ	Males and Females	29166313	2016	171542		27863252	European		HG19/GRCh37
ebi-a-GCST004634	Basophil percentage of granulocytes	Astle WJ	Males and Females	29164596	2016	170223		27863252	European		HG19/GRCh37
Height	Height	Yengo, L	Males and Females		2018	693529	GIANT	30124842	European		HG19/GRCh37
BUN	blood urea nitrogen	Stanzick KJ	Males and Females		2021	852680	CKDGen	34272381	European		HG19/GRCh37
eGFRcrea	estimated glomerular filtration rate based on creatinine	Stanzick KJ	Males and Females		2021	1040040	CKDGen	34272381	European		HG19/GRCh37
eGFRcys	estimated glomerular filtration rate based on cystatin C	Stanzick KJ	Males and Females		2021	460826	CKDGen	34272381	European		HG19/GRCh37
serum calcium	serum calcium	O'Seaghdha CM	Males and Females		2013	39400		24068962	European		HG19/GRCh37
serum magnesium	serum magnesium	Meyer TE	Males and Females		2010	15366		20700443	European		HG19/GRCh37

## Sheet: S2
id_exposure	id_outcome	exposure	outcome	method	nsnp	pval	or	or_lci95	or_uci95	Isq
ebi-a-GCST006414	ebi-a-GCST006910	AF	CES	MR Egger	108	1.44418e-26	2.27817	2.03565	2.54959	0.989457
ebi-a-GCST006414	ebi-a-GCST006910	AF	CES	Weighted median	108	7.01878e-57	2.14649	1.95353	2.35851
ebi-a-GCST006414	ebi-a-GCST006910	AF	CES	Inverse variance weighted	108	2.56665e-114	2.01893	1.90022	2.14505
ebi-a-GCST006414	ebi-a-GCST006909	AF	SVS	MR Egger	108	0.200652	0.908873	0.785853	1.05115	0.989457
ebi-a-GCST006414	ebi-a-GCST006909	AF	SVS	Weighted median	108	0.826255	0.986201	0.871125	1.11648
ebi-a-GCST006414	ebi-a-GCST006909	AF	SVS	Inverse variance weighted	108	0.875128	1.0061	0.932638	1.08534
ebi-a-GCST006414	ebi-a-GCST006908	AF	AIS	MR Egger	108	9.29402e-08	1.24063	1.1525	1.3355	0.989457
ebi-a-GCST006414	ebi-a-GCST006908	AF	AIS	Weighted median	108	6.98701e-21	1.28699	1.22086	1.35671
ebi-a-GCST006414	ebi-a-GCST006908	AF	AIS	Inverse variance weighted	108	1.30583e-28	1.24095	1.19452	1.28918
ebi-a-GCST006414	ebi-a-GCST006907	AF	LAS	MR Egger	108	0.753946	0.972048	0.814506	1.16006	0.989457
ebi-a-GCST006414	ebi-a-GCST006907	AF	LAS	Weighted median	108	0.506357	1.04868	0.911502	1.2065
ebi-a-GCST006414	ebi-a-GCST006907	AF	LAS	Inverse variance weighted	108	0.75595	1.01458	0.926075	1.11154
ebi-a-GCST006414	ebi-a-GCST006906	AF	AS	MR Egger	108	6.98183e-07	1.21136	1.12811	1.30076	0.989457
ebi-a-GCST006414	ebi-a-GCST006906	AF	AS	Weighted median	108	8.2609e-21	1.25273	1.19497	1.31328
ebi-a-GCST006414	ebi-a-GCST006906	AF	AS	Inverse variance weighted	108	3.32263e-27	1.22468	1.18046	1.27055
ieu-b-38	ebi-a-GCST006910	systolic blood pressure	CES	MR Egger	422	0.00533977	1.02993	1.00889	1.05142	0.986761
ieu-b-38	ebi-a-GCST006910	systolic blood pressure	CES	Weighted median	422	0.00717775	1.01642	1.00442	1.02856
ieu-b-38	ebi-a-GCST006910	systolic blood pressure	CES	Inverse variance weighted	422	1.7781e-05	1.01821	1.00985	1.02663
ieu-b-38	ebi-a-GCST006909	systolic blood pressure	SVS	MR Egger	421	0.00324519	1.03855	1.01287	1.06489	0.986775
ieu-b-38	ebi-a-GCST006909	systolic blood pressure	SVS	Weighted median	421	2.1873e-10	1.04656	1.03196	1.06137
ieu-b-38	ebi-a-GCST006909	systolic blood pressure	SVS	Inverse variance weighted	421	6.95485e-17	1.04331	1.03297	1.05374
ieu-b-38	ebi-a-GCST006908	systolic blood pressure	AIS	MR Egger	421	2.87904e-11	1.04196	1.02975	1.05431	0.986775
ieu-b-38	ebi-a-GCST006908	systolic blood pressure	AIS	Weighted median	421	6.40221e-29	1.03529	1.029	1.04161
ieu-b-38	ebi-a-GCST006908	systolic blood pressure	AIS	Inverse variance weighted	421	9.47109e-43	1.03353	1.02867	1.03842
ieu-b-38	ebi-a-GCST006907	systolic blood pressure	LAS	MR Egger	421	3.48558e-05	1.05934	1.03112	1.08833	0.986768
ieu-b-38	ebi-a-GCST006907	systolic blood pressure	LAS	Weighted median	421	1.57006e-13	1.05957	1.04342	1.07598
ieu-b-38	ebi-a-GCST006907	systolic blood pressure	LAS	Inverse variance weighted	421	1.65263e-27	1.06147	1.05011	1.07295
ieu-b-38	ebi-a-GCST006906	systolic blood pressure	AS	MR Egger	421	2.31383e-11	1.03993	1.02838	1.05161	0.986775
ieu-b-38	ebi-a-GCST006906	systolic blood pressure	AS	Weighted median	421	5.81879e-27	1.03211	1.02618	1.03807
ieu-b-38	ebi-a-GCST006906	systolic blood pressure	AS	Inverse variance weighted	421	8.10103e-42	1.03131	1.02672	1.03593
ieu-b-39	ebi-a-GCST006910	diastolic blood pressure	CES	MR Egger	427	0.00585418	1.04792	1.01378	1.08321	0.987534
ieu-b-39	ebi-a-GCST006910	diastolic blood pressure	CES	Weighted median	427	3.56978e-05	1.0412	1.02146	1.06133
ieu-b-39	ebi-a-GCST006910	diastolic blood pressure	CES	Inverse variance weighted	427	3.19145e-06	1.03286	1.01891	1.04701
ieu-b-39	ebi-a-GCST006909	diastolic blood pressure	SVS	MR Egger	428	0.00108671	1.0698	1.02765	1.11369	0.987522
ieu-b-39	ebi-a-GCST006909	diastolic blood pressure	SVS	Weighted median	428	5.25578e-10	1.08066	1.05453	1.10744
ieu-b-39	ebi-a-GCST006909	diastolic blood pressure	SVS	Inverse variance weighted	428	1.00723e-13	1.06477	1.04731	1.08252
ieu-b-39	ebi-a-GCST006908	diastolic blood pressure	AIS	MR Egger	428	3.59881e-10	1.06484	1.04462	1.08545	0.987522
ieu-b-39	ebi-a-GCST006908	diastolic blood pressure	AIS	Weighted median	428	7.42657e-19	1.05062	1.03922	1.06215
ieu-b-39	ebi-a-GCST006908	diastolic blood pressure	AIS	Inverse variance weighted	428	2.78603e-33	1.04971	1.04144	1.05805
ieu-b-39	ebi-a-GCST006907	diastolic blood pressure	LAS	MR Egger	428	0.000351719	1.08167	1.03645	1.12886	0.987522
ieu-b-39	ebi-a-GCST006907	diastolic blood pressure	LAS	Weighted median	428	1.813e-06	1.06493	1.03777	1.0928
ieu-b-39	ebi-a-GCST006907	diastolic blood pressure	LAS	Inverse variance weighted	428	2.19891e-12	1.0648	1.0463	1.08363
ieu-b-39	ebi-a-GCST006906	diastolic blood pressure	AS	MR Egger	428	7.75713e-10	1.05902	1.04027	1.07811	0.987522
ieu-b-39	ebi-a-GCST006906	diastolic blood pressure	AS	Weighted median	428	6.24288e-24	1.0521	1.04177	1.06253
ieu-b-39	ebi-a-GCST006906	diastolic blood pressure	AS	Inverse variance weighted	428	3.67481e-35	1.04761	1.03992	1.05536
ukb-b-15892	ebi-a-GCST006910	Pulse rate	CES	MR Egger	73	0.546747	1.18658	0.682056	2.06429	0.984295
ukb-b-15892	ebi-a-GCST006910	Pulse rate	CES	Weighted median	73	0.518479	0.918261	0.708843	1.18955
ukb-b-15892	ebi-a-GCST006910	Pulse rate	CES	Inverse variance weighted	73	0.00997447	0.755203	0.609975	0.935009
ukb-b-15892	ebi-a-GCST006909	Pulse rate	SVS	MR Egger	73	0.612109	0.879075	0.535331	1.44354	0.984295
ukb-b-15892	ebi-a-GCST006909	Pulse rate	SVS	Weighted median	73	0.904767	0.982458	0.735191	1.31289
ukb-b-15892	ebi-a-GCST006909	Pulse rate	SVS	Inverse variance weighted	73	0.218224	1.1274	0.93149	1.3645
ukb-b-15892	ebi-a-GCST006908	Pulse rate	AIS	MR Egger	73	0.728799	0.956254	0.743341	1.23015	0.984295
ukb-b-15892	ebi-a-GCST006908	Pulse rate	AIS	Weighted median	73	0.224428	0.921745	0.808192	1.05125
ukb-b-15892	ebi-a-GCST006908	Pulse rate	AIS	Inverse variance weighted	73	0.0254678	0.896606	0.814743	0.986693
ukb-b-15892	ebi-a-GCST006907	Pulse rate	LAS	MR Egger	73	0.00682202	0.41727	0.225662	0.771572	0.984295
ukb-b-15892	ebi-a-GCST006907	Pulse rate	LAS	Weighted median	73	0.238499	0.827597	0.604185	1.13362
ukb-b-15892	ebi-a-GCST006907	Pulse rate	LAS	Inverse variance weighted	73	0.150405	0.836542	0.655912	1.06692
ukb-b-15892	ebi-a-GCST006906	Pulse rate	AS	MR Egger	73	0.534744	0.92557	0.725888	1.18018	0.984295
ukb-b-15892	ebi-a-GCST006906	Pulse rate	AS	Weighted median	73	0.0473508	0.884608	0.783651	0.99857
ukb-b-15892	ebi-a-GCST006906	Pulse rate	AS	Inverse variance weighted	73	0.160536	0.935981	0.853364	1.0266
ukb-b-19657	ebi-a-GCST006910	Forced expiratory volume in 1-second (FEV1)	CES	MR Egger	243	0.126227	1.68371	0.86547	3.27553	0.982353
ukb-b-19657	ebi-a-GCST006910	Forced expiratory volume in 1-second (FEV1)	CES	Weighted median	243	0.501882	1.11058	0.817719	1.50833
ukb-b-19657	ebi-a-GCST006910	Forced expiratory volume in 1-second (FEV1)	CES	Inverse variance weighted	243	0.606008	1.05788	0.854242	1.31005
ukb-b-19657	ebi-a-GCST006909	Forced expiratory volume in 1-second (FEV1)	SVS	MR Egger	242	0.00308907	0.307247	0.141717	0.66612	0.982373
ukb-b-19657	ebi-a-GCST006909	Forced expiratory volume in 1-second (FEV1)	SVS	Weighted median	242	0.0241015	0.662635	0.463409	0.947511
ukb-b-19657	ebi-a-GCST006909	Forced expiratory volume in 1-second (FEV1)	SVS	Inverse variance weighted	242	0.0190747	0.7383	0.572869	0.951503
ukb-b-19657	ebi-a-GCST006908	Forced expiratory volume in 1-second (FEV1)	AIS	MR Egger	243	0.363902	0.836314	0.568992	1.22923	0.982353
ukb-b-19657	ebi-a-GCST006908	Forced expiratory volume in 1-second (FEV1)	AIS	Weighted median	243	0.0906902	0.869617	0.739666	1.0224
ukb-b-19657	ebi-a-GCST006908	Forced expiratory volume in 1-second (FEV1)	AIS	Inverse variance weighted	243	0.0113046	0.851194	0.75143	0.964203
ukb-b-19657	ebi-a-GCST006907	Forced expiratory volume in 1-second (FEV1)	LAS	MR Egger	243	0.725145	1.15503	0.51769	2.577	0.982353
ukb-b-19657	ebi-a-GCST006907	Forced expiratory volume in 1-second (FEV1)	LAS	Weighted median	243	0.0179866	0.632631	0.432927	0.924454
ukb-b-19657	ebi-a-GCST006907	Forced expiratory volume in 1-second (FEV1)	LAS	Inverse variance weighted	243	0.00561974	0.693482	0.535206	0.898564
ukb-b-19657	ebi-a-GCST006906	Forced expiratory volume in 1-second (FEV1)	AS	MR Egger	243	0.376121	0.847106	0.587014	1.22244	0.982353
ukb-b-19657	ebi-a-GCST006906	Forced expiratory volume in 1-second (FEV1)	AS	Weighted median	243	0.0805716	0.877047	0.757029	1.01609
ukb-b-19657	ebi-a-GCST006906	Forced expiratory volume in 1-second (FEV1)	AS	Inverse variance weighted	243	0.00559589	0.846154	0.751838	0.952301
ukb-b-7953	ebi-a-GCST006910	Forced vital capacity (FVC)	CES	MR Egger	298	0.028463	1.81487	1.0676	3.08521	0.984416
ukb-b-7953	ebi-a-GCST006910	Forced vital capacity (FVC)	CES	Weighted median	298	0.160343	1.21513	0.925724	1.59501
ukb-b-7953	ebi-a-GCST006910	Forced vital capacity (FVC)	CES	Inverse variance weighted	298	0.821596	1.02213	0.845044	1.23633
ukb-b-7953	ebi-a-GCST006909	Forced vital capacity (FVC)	SVS	MR Egger	298	0.0190292	0.498504	0.279484	0.889163	0.984416
ukb-b-7953	ebi-a-GCST006909	Forced vital capacity (FVC)	SVS	Weighted median	298	0.114409	0.777927	0.569554	1.06253
ukb-b-7953	ebi-a-GCST006909	Forced vital capacity (FVC)	SVS	Inverse variance weighted	298	0.0022365	0.722044	0.585974	0.889711
ukb-b-7953	ebi-a-GCST006908	Forced vital capacity (FVC)	AIS	MR Egger	297	0.620482	0.925568	0.681686	1.2567	0.984408
ukb-b-7953	ebi-a-GCST006908	Forced vital capacity (FVC)	AIS	Weighted median	297	0.0877135	0.882899	0.765292	1.01858
ukb-b-7953	ebi-a-GCST006908	Forced vital capacity (FVC)	AIS	Inverse variance weighted	297	0.032416	0.886556	0.793952	0.989962
ukb-b-7953	ebi-a-GCST006907	Forced vital capacity (FVC)	LAS	MR Egger	298	0.637825	0.85191	0.437399	1.65924	0.984416
ukb-b-7953	ebi-a-GCST006907	Forced vital capacity (FVC)	LAS	Weighted median	298	0.0737317	0.731543	0.519329	1.03047
ukb-b-7953	ebi-a-GCST006907	Forced vital capacity (FVC)	LAS	Inverse variance weighted	298	0.00213271	0.687879	0.541765	0.8734
ukb-b-7953	ebi-a-GCST006906	Forced vital capacity (FVC)	AS	MR Egger	298	0.530067	0.913604	0.689302	1.2109	0.984416
ukb-b-7953	ebi-a-GCST006906	Forced vital capacity (FVC)	AS	Weighted median	298	0.0694211	0.886772	0.778889	1.0096
ukb-b-7953	ebi-a-GCST006906	Forced vital capacity (FVC)	AS	Inverse variance weighted	298	0.0337754	0.896283	0.810096	0.99164
ukb-b-16881	ebi-a-GCST006910	Sitting height	CES	MR Egger	558	0.067306	1.30004	0.982016	1.72105	0.990185
ukb-b-16881	ebi-a-GCST006910	Sitting height	CES	Weighted median	558	0.0108947	1.25037	1.05278	1.48505
ukb-b-16881	ebi-a-GCST006910	Sitting height	CES	Inverse variance weighted	558	0.00131927	1.21299	1.07816	1.36468
ukb-b-16881	ebi-a-GCST006909	Sitting height	SVS	MR Egger	558	0.0329559	0.694777	0.497571	0.970143	0.990189
ukb-b-16881	ebi-a-GCST006909	Sitting height	SVS	Weighted median	558	0.0140602	0.767587	0.621504	0.948007
ukb-b-16881	ebi-a-GCST006909	Sitting height	SVS	Inverse variance weighted	558	9.90038e-05	0.755553	0.656108	0.87007
ukb-b-16881	ebi-a-GCST006908	Sitting height	AIS	MR Egger	557	0.497064	0.947329	0.810447	1.10733	0.990167
ukb-b-16881	ebi-a-GCST006908	Sitting height	AIS	Weighted median	557	0.735355	0.98389	0.895457	1.08106
ukb-b-16881	ebi-a-GCST006908	Sitting height	AIS	Inverse variance weighted	557	0.256314	0.962445	0.900891	1.02821
ukb-b-16881	ebi-a-GCST006907	Sitting height	LAS	MR Egger	559	0.186555	0.788962	0.555246	1.12106	0.990181
ukb-b-16881	ebi-a-GCST006907	Sitting height	LAS	Weighted median	559	0.0517991	0.795641	0.631915	1.00179
ukb-b-16881	ebi-a-GCST006907	Sitting height	LAS	Inverse variance weighted	559	0.00938398	0.8219	0.708843	0.95299
ukb-b-16881	ebi-a-GCST006906	Sitting height	AS	MR Egger	558	0.415512	0.941933	0.815696	1.08771	0.990189
ukb-b-16881	ebi-a-GCST006906	Sitting height	AS	Weighted median	558	0.438521	0.964939	0.881624	1.05613
ukb-b-16881	ebi-a-GCST006906	Sitting height	AS	Inverse variance weighted	558	0.169046	0.958233	0.901704	1.01831
ukb-b-11842	ebi-a-GCST006910	Weight	CES	MR Egger	458	0.385851	1.15606	0.833235	1.60395	0.985961
ukb-b-11842	ebi-a-GCST006910	Weight	CES	Weighted median	458	0.0265285	1.27425	1.02863	1.57851
ukb-b-11842	ebi-a-GCST006910	Weight	CES	Inverse variance weighted	458	0.00132448	1.23241	1.0848	1.40009
ukb-b-11842	ebi-a-GCST006909	Weight	SVS	MR Egger	459	0.524663	0.867456	0.559937	1.34387	0.985955
ukb-b-11842	ebi-a-GCST006909	Weight	SVS	Weighted median	459	0.525715	1.08723	0.839719	1.40769
ukb-b-11842	ebi-a-GCST006909	Weight	SVS	Inverse variance weighted	459	0.708591	1.03317	0.87065	1.22604
ukb-b-11842	ebi-a-GCST006908	Weight	AIS	MR Egger	458	0.582942	1.0555	0.870521	1.27979	0.985936
ukb-b-11842	ebi-a-GCST006908	Weight	AIS	Weighted median	458	0.0727232	1.1099	0.990434	1.24377
ukb-b-11842	ebi-a-GCST006908	Weight	AIS	Inverse variance weighted	458	0.00537197	1.11311	1.03222	1.20034
ukb-b-11842	ebi-a-GCST006907	Weight	LAS	MR Egger	459	0.876723	1.03752	0.651585	1.65206	0.985955
ukb-b-11842	ebi-a-GCST006907	Weight	LAS	Weighted median	459	0.298904	1.15434	0.880482	1.51339
ukb-b-11842	ebi-a-GCST006907	Weight	LAS	Inverse variance weighted	459	0.104164	1.16246	0.969441	1.39391
ukb-b-11842	ebi-a-GCST006906	Weight	AS	MR Egger	459	0.541231	1.05661	0.885636	1.26058	0.985955
ukb-b-11842	ebi-a-GCST006906	Weight	AS	Weighted median	459	0.0640654	1.10381	0.994241	1.22546
ukb-b-11842	ebi-a-GCST006906	Weight	AS	Inverse variance weighted	459	0.00463511	1.10493	1.03119	1.18396
ieu-b-40	ebi-a-GCST006910	body mass index	CES	MR Egger	476	0.232755	1.2285	0.876523	1.72181	0.98652
ieu-b-40	ebi-a-GCST006910	body mass index	CES	Weighted median	476	0.281533	1.12677	0.906756	1.40018
ieu-b-40	ebi-a-GCST006910	body mass index	CES	Inverse variance weighted	476	0.0337464	1.14807	1.01066	1.30417
ieu-b-40	ebi-a-GCST006909	body mass index	SVS	MR Egger	477	0.494659	1.16001	0.757868	1.77555	0.986513
ieu-b-40	ebi-a-GCST006909	body mass index	SVS	Weighted median	477	0.447221	1.10372	0.855734	1.42356
ieu-b-40	ebi-a-GCST006909	body mass index	SVS	Inverse variance weighted	477	0.167469	1.11974	0.953622	1.31479
ieu-b-40	ebi-a-GCST006908	body mass index	AIS	MR Egger	476	0.0215562	1.26632	1.03604	1.54779	0.986524
ieu-b-40	ebi-a-GCST006908	body mass index	AIS	Weighted median	476	0.0024054	1.20436	1.06808	1.35802
ieu-b-40	ebi-a-GCST006908	body mass index	AIS	Inverse variance weighted	476	0.00011018	1.16178	1.07675	1.25352
ieu-b-40	ebi-a-GCST006907	body mass index	LAS	MR Egger	477	0.0467544	1.61213	1.00811	2.57804	0.986513
ieu-b-40	ebi-a-GCST006907	body mass index	LAS	Weighted median	477	0.00238623	1.53588	1.1644	2.02587
ieu-b-40	ebi-a-GCST006907	body mass index	LAS	Inverse variance weighted	477	0.00250965	1.31381	1.10068	1.56822
ieu-b-40	ebi-a-GCST006906	body mass index	AS	MR Egger	476	0.0254405	1.22805	1.02615	1.46968	0.986524
ieu-b-40	ebi-a-GCST006906	body mass index	AS	Weighted median	476	0.00532467	1.16624	1.04668	1.29946
ieu-b-40	ebi-a-GCST006906	body mass index	AS	Inverse variance weighted	476	3.5382e-05	1.15378	1.07815	1.2347
ukb-b-16446	ebi-a-GCST006910	Basal metabolic rate	CES	MR Egger	503	0.121718	1.34986	0.923763	1.97251	0.987609
ukb-b-16446	ebi-a-GCST006910	Basal metabolic rate	CES	Weighted median	503	0.0148081	1.35757	1.06167	1.73595
ukb-b-16446	ebi-a-GCST006910	Basal metabolic rate	CES	Inverse variance weighted	503	0.0206938	1.19988	1.02824	1.40018
ukb-b-16446	ebi-a-GCST006909	Basal metabolic rate	SVS	MR Egger	503	0.0438465	0.619717	0.389605	0.985739	0.987591
ukb-b-16446	ebi-a-GCST006909	Basal metabolic rate	SVS	Weighted median	503	0.765474	0.956643	0.714936	1.28007
ukb-b-16446	ebi-a-GCST006909	Basal metabolic rate	SVS	Inverse variance weighted	503	0.0108285	0.780877	0.645595	0.944508
ukb-b-16446	ebi-a-GCST006908	Basal metabolic rate	AIS	MR Egger	502	0.55715	0.934357	0.744962	1.1719	0.987611
ukb-b-16446	ebi-a-GCST006908	Basal metabolic rate	AIS	Weighted median	502	0.349866	1.06113	0.937005	1.2017
ukb-b-16446	ebi-a-GCST006908	Basal metabolic rate	AIS	Inverse variance weighted	502	0.849956	0.991073	0.903147	1.08756
ukb-b-16446	ebi-a-GCST006907	Basal metabolic rate	LAS	MR Egger	502	0.608852	0.873262	0.519821	1.46702	0.9876
ukb-b-16446	ebi-a-GCST006907	Basal metabolic rate	LAS	Weighted median	502	0.929068	0.9856	0.716144	1.35644
ukb-b-16446	ebi-a-GCST006907	Basal metabolic rate	LAS	Inverse variance weighted	502	0.131566	0.849844	0.687854	1.04998
ukb-b-16446	ebi-a-GCST006906	Basal metabolic rate	AS	MR Egger	503	0.499944	0.93121	0.757147	1.14529	0.987609
ukb-b-16446	ebi-a-GCST006906	Basal metabolic rate	AS	Weighted median	503	0.90401	0.992428	0.877109	1.12291
ukb-b-16446	ebi-a-GCST006906	Basal metabolic rate	AS	Inverse variance weighted	503	0.689193	0.982862	0.903029	1.06975
ukb-b-9405	ebi-a-GCST006910	Waist circumference	CES	MR Egger	343	0.0342837	1.60962	1.03771	2.49672	0.982631
ukb-b-9405	ebi-a-GCST006910	Waist circumference	CES	Weighted median	343	0.0535625	1.30489	0.995922	1.70971
ukb-b-9405	ebi-a-GCST006910	Waist circumference	CES	Inverse variance weighted	343	0.0029014	1.26426	1.08346	1.47523
ukb-b-9405	ebi-a-GCST006909	Waist circumference	SVS	MR Egger	343	0.330596	1.33212	0.748173	2.37182	0.982621
ukb-b-9405	ebi-a-GCST006909	Waist circumference	SVS	Weighted median	343	0.162758	1.26965	0.908019	1.77532
ukb-b-9405	ebi-a-GCST006909	Waist circumference	SVS	Inverse variance weighted	343	0.102071	1.184	0.966971	1.44975
ukb-b-9405	ebi-a-GCST006908	Waist circumference	AIS	MR Egger	344	0.0479268	1.30805	1.00341	1.70518	0.982631
ukb-b-9405	ebi-a-GCST006908	Waist circumference	AIS	Weighted median	344	0.00811702	1.20693	1.05004	1.38728
ukb-b-9405	ebi-a-GCST006908	Waist circumference	AIS	Inverse variance weighted	344	1.06951e-07	1.28669	1.17246	1.41204
ukb-b-9405	ebi-a-GCST006907	Waist circumference	LAS	MR Egger	344	0.142568	1.55868	0.862366	2.81722	0.982631
ukb-b-9405	ebi-a-GCST006907	Waist circumference	LAS	Weighted median	344	0.0256965	1.46417	1.04737	2.04684
ukb-b-9405	ebi-a-GCST006907	Waist circumference	LAS	Inverse variance weighted	344	0.000384003	1.45618	1.18338	1.79188
ukb-b-9405	ebi-a-GCST006906	Waist circumference	AS	MR Egger	344	0.0872487	1.24421	0.969269	1.59714	0.982631
ukb-b-9405	ebi-a-GCST006906	Waist circumference	AS	Weighted median	344	0.0466341	1.14678	1.00204	1.31243
ukb-b-9405	ebi-a-GCST006906	Waist circumference	AS	Inverse variance weighted	344	2.05336e-07	1.26115	1.15543	1.37654
ukb-b-15590	ebi-a-GCST006910	Hip circumference	CES	MR Egger	385	0.43305	1.15576	0.80512	1.65911	0.984276
ukb-b-15590	ebi-a-GCST006910	Hip circumference	CES	Weighted median	385	0.0104603	1.30872	1.06511	1.60805
ukb-b-15590	ebi-a-GCST006910	Hip circumference	CES	Inverse variance weighted	385	4.4049e-05	1.31311	1.15224	1.49644
ukb-b-15590	ebi-a-GCST006909	Hip circumference	SVS	MR Egger	385	0.302464	0.790252	0.505479	1.23546	0.984262
ukb-b-15590	ebi-a-GCST006909	Hip circumference	SVS	Weighted median	385	0.855568	1.02321	0.799211	1.30999
ukb-b-15590	ebi-a-GCST006909	Hip circumference	SVS	Inverse variance weighted	385	0.903383	0.990009	0.84184	1.16426
ukb-b-15590	ebi-a-GCST006908	Hip circumference	AIS	MR Egger	385	0.797257	1.02877	0.828721	1.2771	0.984276
ukb-b-15590	ebi-a-GCST006908	Hip circumference	AIS	Weighted median	385	0.0401637	1.12618	1.00535	1.26154
ukb-b-15590	ebi-a-GCST006908	Hip circumference	AIS	Inverse variance weighted	385	0.0322675	1.08969	1.00729	1.17882
ukb-b-15590	ebi-a-GCST006907	Hip circumference	LAS	MR Egger	386	0.412044	1.23389	0.747174	2.03765	0.984261
ukb-b-15590	ebi-a-GCST006907	Hip circumference	LAS	Weighted median	386	0.796905	1.03503	0.796311	1.3453
ukb-b-15590	ebi-a-GCST006907	Hip circumference	LAS	Inverse variance weighted	386	0.973189	1.00312	0.836482	1.20295
ukb-b-15590	ebi-a-GCST006906	Hip circumference	AS	MR Egger	385	0.930387	1.00906	0.824374	1.23511	0.984276
ukb-b-15590	ebi-a-GCST006906	Hip circumference	AS	Weighted median	385	0.07654	1.1002	0.989868	1.22283
ukb-b-15590	ebi-a-GCST006906	Hip circumference	AS	Inverse variance weighted	385	0.0200413	1.0912	1.01381	1.1745
ukb-b-17409	ebi-a-GCST006910	Trunk fat-free mass	CES	MR Egger	521	0.00841329	1.66974	1.14201	2.44134	0.988402
ukb-b-17409	ebi-a-GCST006910	Trunk fat-free mass	CES	Weighted median	521	0.0149432	1.33443	1.05777	1.68345
ukb-b-17409	ebi-a-GCST006910	Trunk fat-free mass	CES	Inverse variance weighted	521	0.0250981	1.19564	1.02258	1.39799
ukb-b-17409	ebi-a-GCST006909	Trunk fat-free mass	SVS	MR Egger	524	0.00831424	0.521626	0.322288	0.844257	0.988376
ukb-b-17409	ebi-a-GCST006909	Trunk fat-free mass	SVS	Weighted median	524	0.17064	0.817171	0.612176	1.09081
ukb-b-17409	ebi-a-GCST006909	Trunk fat-free mass	SVS	Inverse variance weighted	524	0.00169534	0.726817	0.595522	0.887058
ukb-b-17409	ebi-a-GCST006908	Trunk fat-free mass	AIS	MR Egger	523	0.421139	0.910082	0.723537	1.14472	0.988384
ukb-b-17409	ebi-a-GCST006908	Trunk fat-free mass	AIS	Weighted median	523	0.406496	1.05622	0.928249	1.20183
ukb-b-17409	ebi-a-GCST006908	Trunk fat-free mass	AIS	Inverse variance weighted	523	0.507995	0.968445	0.880732	1.06489
ukb-b-17409	ebi-a-GCST006907	Trunk fat-free mass	LAS	MR Egger	523	0.468851	0.8288	0.498822	1.37706	0.988384
ukb-b-17409	ebi-a-GCST006907	Trunk fat-free mass	LAS	Weighted median	523	0.365822	0.861812	0.624351	1.18959
ukb-b-17409	ebi-a-GCST006907	Trunk fat-free mass	LAS	Inverse variance weighted	523	0.0452537	0.808018	0.65584	0.995508
ukb-b-17409	ebi-a-GCST006906	Trunk fat-free mass	AS	MR Egger	523	0.166233	0.86153	0.697842	1.06361	0.988384
ukb-b-17409	ebi-a-GCST006906	Trunk fat-free mass	AS	Weighted median	523	0.613206	0.969825	0.861189	1.09216
ukb-b-17409	ebi-a-GCST006906	Trunk fat-free mass	AS	Inverse variance weighted	523	0.222116	0.947121	0.868016	1.03343
ukb-b-13354	ebi-a-GCST006910	Whole body fat-free mass	CES	MR Egger	511	0.161322	1.31338	0.897348	1.92229	0.988233
ukb-b-13354	ebi-a-GCST006910	Whole body fat-free mass	CES	Weighted median	511	0.0154444	1.35303	1.05935	1.72814
ukb-b-13354	ebi-a-GCST006910	Whole body fat-free mass	CES	Inverse variance weighted	511	0.0154469	1.21195	1.03733	1.41596
ukb-b-13354	ebi-a-GCST006909	Whole body fat-free mass	SVS	MR Egger	512	0.00361694	0.497718	0.31176	0.794596	0.988225
ukb-b-13354	ebi-a-GCST006909	Whole body fat-free mass	SVS	Weighted median	512	0.242081	0.835931	0.619109	1.12869
ukb-b-13354	ebi-a-GCST006909	Whole body fat-free mass	SVS	Inverse variance weighted	512	0.00104284	0.724598	0.597673	0.878478
ukb-b-13354	ebi-a-GCST006908	Whole body fat-free mass	AIS	MR Egger	511	0.297028	0.88666	0.707403	1.11134	0.988233
ukb-b-13354	ebi-a-GCST006908	Whole body fat-free mass	AIS	Weighted median	511	0.34474	1.06653	0.933135	1.219
ukb-b-13354	ebi-a-GCST006908	Whole body fat-free mass	AIS	Inverse variance weighted	511	0.495636	0.968201	0.882257	1.06252
ukb-b-13354	ebi-a-GCST006907	Whole body fat-free mass	LAS	MR Egger	511	0.677866	0.896413	0.53523	1.50133	0.988233
ukb-b-13354	ebi-a-GCST006907	Whole body fat-free mass	LAS	Weighted median	511	0.395179	0.870975	0.633446	1.19757
ukb-b-13354	ebi-a-GCST006907	Whole body fat-free mass	LAS	Inverse variance weighted	511	0.0213022	0.780224	0.631647	0.963749
ukb-b-13354	ebi-a-GCST006906	Whole body fat-free mass	AS	MR Egger	511	0.216696	0.877735	0.713865	1.07922	0.988233
ukb-b-13354	ebi-a-GCST006906	Whole body fat-free mass	AS	Weighted median	511	0.602105	0.96758	0.854829	1.0952
ukb-b-13354	ebi-a-GCST006906	Whole body fat-free mass	AS	Inverse variance weighted	511	0.167268	0.941883	0.865153	1.02542
ukb-b-16407	ebi-a-GCST006910	Trunk fat percentage	CES	MR Egger	355	0.485409	0.841583	0.518653	1.36558	0.982936
ukb-b-16407	ebi-a-GCST006910	Trunk fat percentage	CES	Weighted median	355	0.123904	1.1968	0.951987	1.50456
ukb-b-16407	ebi-a-GCST006910	Trunk fat percentage	CES	Inverse variance weighted	355	0.0678229	1.15158	0.989711	1.33992
ukb-b-16407	ebi-a-GCST006909	Trunk fat percentage	SVS	MR Egger	357	0.993505	1.00255	0.543108	1.85066	0.982924
ukb-b-16407	ebi-a-GCST006909	Trunk fat percentage	SVS	Weighted median	357	0.278377	1.16497	0.883911	1.53539
ukb-b-16407	ebi-a-GCST006909	Trunk fat percentage	SVS	Inverse variance weighted	357	0.367244	1.09218	0.901673	1.32295
ukb-b-16407	ebi-a-GCST006908	Trunk fat percentage	AIS	MR Egger	356	0.862638	0.976347	0.744601	1.28022	0.982937
ukb-b-16407	ebi-a-GCST006908	Trunk fat percentage	AIS	Weighted median	356	0.0833629	1.10823	0.98653	1.24494
ukb-b-16407	ebi-a-GCST006908	Trunk fat percentage	AIS	Inverse variance weighted	356	0.00565775	1.12716	1.03553	1.2269
ukb-b-16407	ebi-a-GCST006907	Trunk fat percentage	LAS	MR Egger	357	0.993979	0.997541	0.526464	1.89013	0.982924
ukb-b-16407	ebi-a-GCST006907	Trunk fat percentage	LAS	Weighted median	357	0.174705	1.23135	0.91172	1.66303
ukb-b-16407	ebi-a-GCST006907	Trunk fat percentage	LAS	Inverse variance weighted	357	0.0162177	1.27767	1.04629	1.56021
ukb-b-16407	ebi-a-GCST006906	Trunk fat percentage	AS	MR Egger	356	0.960353	0.993619	0.772104	1.27869	0.982937
ukb-b-16407	ebi-a-GCST006906	Trunk fat percentage	AS	Weighted median	356	0.0435099	1.12452	1.00342	1.26023
ukb-b-16407	ebi-a-GCST006906	Trunk fat percentage	AS	Inverse variance weighted	356	0.00192692	1.13314	1.04707	1.22629
ukb-b-8909	ebi-a-GCST006910	Body fat percentage	CES	MR Egger	363	0.904086	1.03721	0.572717	1.87844	0.982976
ukb-b-8909	ebi-a-GCST006910	Body fat percentage	CES	Weighted median	363	0.0284575	1.35116	1.03223	1.76862
ukb-b-8909	ebi-a-GCST006910	Body fat percentage	CES	Inverse variance weighted	363	0.0041889	1.30713	1.08819	1.57012
ukb-b-8909	ebi-a-GCST006909	Body fat percentage	SVS	MR Egger	365	0.633044	1.20402	0.562214	2.57848	0.982968
ukb-b-8909	ebi-a-GCST006909	Body fat percentage	SVS	Weighted median	365	0.251894	1.22614	0.865126	1.73779
ukb-b-8909	ebi-a-GCST006909	Body fat percentage	SVS	Inverse variance weighted	365	0.242478	1.15111	0.909139	1.45747
ukb-b-8909	ebi-a-GCST006908	Body fat percentage	AIS	MR Egger	364	0.490972	1.12246	0.808257	1.55879	0.982974
ukb-b-8909	ebi-a-GCST006908	Body fat percentage	AIS	Weighted median	364	0.00421076	1.24169	1.0706	1.44012
ukb-b-8909	ebi-a-GCST006908	Body fat percentage	AIS	Inverse variance weighted	364	9.93004e-06	1.25722	1.13584	1.39158
ukb-b-8909	ebi-a-GCST006907	Body fat percentage	LAS	MR Egger	365	0.211676	1.6541	0.751933	3.63868	0.982968
ukb-b-8909	ebi-a-GCST006907	Body fat percentage	LAS	Weighted median	365	0.0134071	1.5653	1.09737	2.23277
ukb-b-8909	ebi-a-GCST006907	Body fat percentage	LAS	Inverse variance weighted	365	0.0059691	1.40734	1.10309	1.79551
ukb-b-8909	ebi-a-GCST006906	Body fat percentage	AS	MR Egger	364	0.545523	1.0975	0.811929	1.48351	0.982974
ukb-b-8909	ebi-a-GCST006906	Body fat percentage	AS	Weighted median	364	0.0111944	1.19221	1.04077	1.36567
ukb-b-8909	ebi-a-GCST006906	Body fat percentage	AS	Inverse variance weighted	364	3.94527e-06	1.24561	1.13466	1.3674
ukb-b-20044	ebi-a-GCST006910	Trunk fat mass	CES	MR Egger	394	0.469768	1.14288	0.795946	1.64105	0.984124
ukb-b-20044	ebi-a-GCST006910	Trunk fat mass	CES	Weighted median	394	0.0198707	1.2745	1.03916	1.56315
ukb-b-20044	ebi-a-GCST006910	Trunk fat mass	CES	Inverse variance weighted	394	0.00185071	1.22415	1.07779	1.39038
ukb-b-20044	ebi-a-GCST006909	Trunk fat mass	SVS	MR Egger	395	0.918627	0.97646	0.618449	1.54172	0.984145
ukb-b-20044	ebi-a-GCST006909	Trunk fat mass	SVS	Weighted median	395	0.314506	1.13599	0.886066	1.45642
ukb-b-20044	ebi-a-GCST006909	Trunk fat mass	SVS	Inverse variance weighted	395	0.723849	1.02941	0.876527	1.20895
ukb-b-20044	ebi-a-GCST006908	Trunk fat mass	AIS	MR Egger	393	0.998108	0.999758	0.818276	1.22149	0.984167
ukb-b-20044	ebi-a-GCST006908	Trunk fat mass	AIS	Weighted median	393	0.00275099	1.18153	1.05931	1.31785
ukb-b-20044	ebi-a-GCST006908	Trunk fat mass	AIS	Inverse variance weighted	393	7.38563e-05	1.15392	1.07505	1.23858
ukb-b-20044	ebi-a-GCST006907	Trunk fat mass	LAS	MR Egger	395	0.383511	1.25116	0.756287	2.06986	0.984145
ukb-b-20044	ebi-a-GCST006907	Trunk fat mass	LAS	Weighted median	395	0.208817	1.18647	0.90877	1.54903
ukb-b-20044	ebi-a-GCST006907	Trunk fat mass	LAS	Inverse variance weighted	395	0.0268333	1.22111	1.02318	1.45734
ukb-b-20044	ebi-a-GCST006906	Trunk fat mass	AS	MR Egger	394	0.969415	1.0037	0.830981	1.21233	0.984124
ukb-b-20044	ebi-a-GCST006906	Trunk fat mass	AS	Weighted median	394	0.0434089	1.10666	1.003	1.22102
ukb-b-20044	ebi-a-GCST006906	Trunk fat mass	AS	Inverse variance weighted	394	0.00014651	1.13827	1.06466	1.21697
ukb-b-19393	ebi-a-GCST006910	Whole body fat mass	CES	MR Egger	403	0.445494	1.15589	0.79697	1.67646	0.983917
ukb-b-19393	ebi-a-GCST006910	Whole body fat mass	CES	Weighted median	403	0.0254249	1.27716	1.03055	1.58278
ukb-b-19393	ebi-a-GCST006910	Whole body fat mass	CES	Inverse variance weighted	403	0.000483185	1.26465	1.10842	1.44292
ukb-b-19393	ebi-a-GCST006909	Whole body fat mass	SVS	MR Egger	401	0.620967	1.12519	0.705243	1.79519	0.983928
ukb-b-19393	ebi-a-GCST006909	Whole body fat mass	SVS	Weighted median	401	0.413706	1.11054	0.863667	1.42799
ukb-b-19393	ebi-a-GCST006909	Whole body fat mass	SVS	Inverse variance weighted	401	0.92061	1.00849	0.854057	1.19084
ukb-b-19393	ebi-a-GCST006908	Whole body fat mass	AIS	MR Egger	402	0.52955	1.06866	0.868983	1.31421	0.983935
ukb-b-19393	ebi-a-GCST006908	Whole body fat mass	AIS	Weighted median	402	0.00467848	1.18196	1.05267	1.32713
ukb-b-19393	ebi-a-GCST006908	Whole body fat mass	AIS	Inverse variance weighted	402	8.65409e-06	1.1822	1.09815	1.27267
ukb-b-19393	ebi-a-GCST006907	Whole body fat mass	LAS	MR Egger	401	0.164805	1.44362	0.860754	2.42117	0.983946
ukb-b-19393	ebi-a-GCST006907	Whole body fat mass	LAS	Weighted median	401	0.0727064	1.28957	0.976844	1.70242
ukb-b-19393	ebi-a-GCST006907	Whole body fat mass	LAS	Inverse variance weighted	401	0.0140234	1.25851	1.04758	1.51192
ukb-b-19393	ebi-a-GCST006906	Whole body fat mass	AS	MR Egger	401	0.651181	1.04512	0.863249	1.26532	0.983945
ukb-b-19393	ebi-a-GCST006906	Whole body fat mass	AS	Weighted median	401	0.0533776	1.10579	0.998536	1.22457
ukb-b-19393	ebi-a-GCST006906	Whole body fat mass	AS	Inverse variance weighted	401	8.80022e-06	1.16742	1.09039	1.24989
ukb-b-14540	ebi-a-GCST006910	Whole body water mass	CES	MR Egger	520	0.0391091	1.50487	1.02163	2.21669	0.988007
ukb-b-14540	ebi-a-GCST006910	Whole body water mass	CES	Weighted median	520	0.0747674	1.24289	0.9785	1.57873
ukb-b-14540	ebi-a-GCST006910	Whole body water mass	CES	Inverse variance weighted	520	0.0382573	1.18204	1.00909	1.38463
ukb-b-14540	ebi-a-GCST006909	Whole body water mass	SVS	MR Egger	521	0.0182903	0.563926	0.350943	0.906166	0.988001
ukb-b-14540	ebi-a-GCST006909	Whole body water mass	SVS	Weighted median	521	0.137871	0.798101	0.592488	1.07507
ukb-b-14540	ebi-a-GCST006909	Whole body water mass	SVS	Inverse variance weighted	521	0.000817863	0.717295	0.590455	0.871383
ukb-b-14540	ebi-a-GCST006908	Whole body water mass	AIS	MR Egger	520	0.561453	0.93521	0.746072	1.1723	0.988007
ukb-b-14540	ebi-a-GCST006908	Whole body water mass	AIS	Weighted median	520	0.453562	1.05134	0.92232	1.19841
ukb-b-14540	ebi-a-GCST006908	Whole body water mass	AIS	Inverse variance weighted	520	0.321166	0.954122	0.869577	1.04689
ukb-b-14540	ebi-a-GCST006907	Whole body water mass	LAS	MR Egger	520	0.696544	0.902018	0.537355	1.51415	0.988007
ukb-b-14540	ebi-a-GCST006907	Whole body water mass	LAS	Weighted median	520	0.382493	0.870089	0.636686	1.18906
ukb-b-14540	ebi-a-GCST006907	Whole body water mass	LAS	Inverse variance weighted	520	0.0227853	0.781841	0.632583	0.966317
ukb-b-14540	ebi-a-GCST006906	Whole body water mass	AS	MR Egger	520	0.366182	0.909392	0.74022	1.11723	0.988007
ukb-b-14540	ebi-a-GCST006906	Whole body water mass	AS	Weighted median	520	0.60079	0.967479	0.854789	1.09503
ukb-b-14540	ebi-a-GCST006906	Whole body water mass	AS	Inverse variance weighted	520	0.112044	0.933846	0.858246	1.0161
ukb-b-13378	ebi-a-GCST006910	Birth weight	CES	MR Egger	136	0.528005	0.822606	0.449233	1.5063	0.982525
ukb-b-13378	ebi-a-GCST006910	Birth weight	CES	Weighted median	136	0.500235	1.09169	0.845916	1.40887
ukb-b-13378	ebi-a-GCST006910	Birth weight	CES	Inverse variance weighted	136	0.869825	0.983453	0.805542	1.20066
ukb-b-13378	ebi-a-GCST006909	Birth weight	SVS	MR Egger	135	0.537128	0.807031	0.409219	1.59156	0.982067
ukb-b-13378	ebi-a-GCST006909	Birth weight	SVS	Weighted median	135	0.19209	0.813217	0.596053	1.1095
ukb-b-13378	ebi-a-GCST006909	Birth weight	SVS	Inverse variance weighted	135	0.195571	0.866656	0.697789	1.07639
ukb-b-13378	ebi-a-GCST006908	Birth weight	AIS	MR Egger	135	0.688796	0.92738	0.641751	1.34014	0.982067
ukb-b-13378	ebi-a-GCST006908	Birth weight	AIS	Weighted median	135	0.211871	0.915125	0.79617	1.05185
ukb-b-13378	ebi-a-GCST006908	Birth weight	AIS	Inverse variance weighted	135	0.117291	0.909964	0.808626	1.024
ukb-b-13378	ebi-a-GCST006907	Birth weight	LAS	MR Egger	135	0.607478	0.821635	0.388953	1.73564	0.98251
ukb-b-13378	ebi-a-GCST006907	Birth weight	LAS	Weighted median	135	0.225037	0.812288	0.580558	1.13651
ukb-b-13378	ebi-a-GCST006907	Birth weight	LAS	Inverse variance weighted	135	0.00656116	0.707182	0.550856	0.90787
ukb-b-13378	ebi-a-GCST006906	Birth weight	AS	MR Egger	135	0.877322	1.02704	0.732379	1.44026	0.982067
ukb-b-13378	ebi-a-GCST006906	Birth weight	AS	Weighted median	135	0.503592	0.957925	0.844551	1.08652
ukb-b-13378	ebi-a-GCST006906	Birth weight	AS	Inverse variance weighted	135	0.320271	0.946393	0.848954	1.05502
ukb-b-4616	ebi-a-GCST006910	Nap during day	CES	MR Egger	87	0.629633	0.60483	0.0789462	4.63378	0.978194
ukb-b-4616	ebi-a-GCST006910	Nap during day	CES	Weighted median	87	0.971667	1.01451	0.45804	2.24705
ukb-b-4616	ebi-a-GCST006910	Nap during day	CES	Inverse variance weighted	87	0.337045	1.31195	0.753659	2.28381
ukb-b-4616	ebi-a-GCST006909	Nap during day	SVS	MR Egger	87	0.998488	0.997901	0.114336	8.70945	0.978194
ukb-b-4616	ebi-a-GCST006909	Nap during day	SVS	Weighted median	87	0.714148	0.850854	0.35852	2.01928
ukb-b-4616	ebi-a-GCST006909	Nap during day	SVS	Inverse variance weighted	87	0.649742	0.872	0.482818	1.57489
ukb-b-4616	ebi-a-GCST006908	Nap during day	AIS	MR Egger	87	0.39942	1.67595	0.50729	5.53691	0.978194
ukb-b-4616	ebi-a-GCST006908	Nap during day	AIS	Weighted median	87	0.564679	1.13622	0.735702	1.75479
ukb-b-4616	ebi-a-GCST006908	Nap during day	AIS	Inverse variance weighted	87	0.252488	1.20878	0.873582	1.67259
ukb-b-4616	ebi-a-GCST006907	Nap during day	LAS	MR Egger	87	0.0592737	18.6932	0.928805	376.223	0.978194
ukb-b-4616	ebi-a-GCST006907	Nap during day	LAS	Weighted median	87	0.281513	1.74144	0.634535	4.77929
ukb-b-4616	ebi-a-GCST006907	Nap during day	LAS	Inverse variance weighted	87	0.377853	1.44811	0.635928	3.29757
ukb-b-4616	ebi-a-GCST006906	Nap during day	AS	MR Egger	87	0.42952	1.55764	0.521485	4.65256	0.978194
ukb-b-4616	ebi-a-GCST006906	Nap during day	AS	Weighted median	87	0.83395	1.04242	0.706893	1.53721
ukb-b-4616	ebi-a-GCST006906	Nap during day	AS	Inverse variance weighted	87	0.367138	1.14737	0.851035	1.5469
ukb-b-4956	ebi-a-GCST006910	Morning/evening person (chronotype)	CES	MR Egger	151	0.923874	0.958669	0.403918	2.27533	0.978432
ukb-b-4956	ebi-a-GCST006910	Morning/evening person (chronotype)	CES	Weighted median	151	0.338176	0.851159	0.612045	1.18369
ukb-b-4956	ebi-a-GCST006910	Morning/evening person (chronotype)	CES	Inverse variance weighted	151	0.752262	0.959632	0.742998	1.23943
ukb-b-4956	ebi-a-GCST006909	Morning/evening person (chronotype)	SVS	MR Egger	151	0.22298	0.569087	0.230708	1.40377	0.978432
ukb-b-4956	ebi-a-GCST006909	Morning/evening person (chronotype)	SVS	Weighted median	151	0.406064	0.835258	0.546249	1.27718
ukb-b-4956	ebi-a-GCST006909	Morning/evening person (chronotype)	SVS	Inverse variance weighted	151	0.908416	0.984094	0.748846	1.29324
ukb-b-4956	ebi-a-GCST006908	Morning/evening person (chronotype)	AIS	MR Egger	151	0.655731	0.904066	0.580795	1.40727	0.978432
ukb-b-4956	ebi-a-GCST006908	Morning/evening person (chronotype)	AIS	Weighted median	151	0.20435	0.891245	0.746075	1.06466
ukb-b-4956	ebi-a-GCST006908	Morning/evening person (chronotype)	AIS	Inverse variance weighted	151	0.355804	0.938008	0.818865	1.07449
ukb-b-4956	ebi-a-GCST006907	Morning/evening person (chronotype)	LAS	MR Egger	150	0.816516	0.877932	0.292895	2.63154	0.9784
ukb-b-4956	ebi-a-GCST006907	Morning/evening person (chronotype)	LAS	Weighted median	150	0.31482	0.789409	0.49779	1.25186
ukb-b-4956	ebi-a-GCST006907	Morning/evening person (chronotype)	LAS	Inverse variance weighted	150	0.4226	0.873269	0.627054	1.21616
ukb-b-4956	ebi-a-GCST006906	Morning/evening person (chronotype)	AS	MR Egger	151	0.867639	1.03539	0.688323	1.55745	0.978432
ukb-b-4956	ebi-a-GCST006906	Morning/evening person (chronotype)	AS	Weighted median	151	0.223905	0.89877	0.756745	1.06745
ukb-b-4956	ebi-a-GCST006906	Morning/evening person (chronotype)	AS	Inverse variance weighted	151	0.724949	0.977797	0.862837	1.10807
ukb-b-2772	ebi-a-GCST006910	Getting up in morning	CES	MR Egger	72	0.622224	0.639527	0.108886	3.75615	0.976722
ukb-b-2772	ebi-a-GCST006910	Getting up in morning	CES	Weighted median	72	0.628628	0.854865	0.452811	1.61391
ukb-b-2772	ebi-a-GCST006910	Getting up in morning	CES	Inverse variance weighted	72	0.549877	0.867305	0.543884	1.38305
ukb-b-2772	ebi-a-GCST006909	Getting up in morning	SVS	MR Egger	73	0.710605	1.4784	0.189005	11.564	0.976586
ukb-b-2772	ebi-a-GCST006909	Getting up in morning	SVS	Weighted median	73	0.134868	1.80376	0.832452	3.90839
ukb-b-2772	ebi-a-GCST006909	Getting up in morning	SVS	Inverse variance weighted	73	0.610193	0.864893	0.494999	1.5112
ukb-b-2772	ebi-a-GCST006908	Getting up in morning	AIS	MR Egger	73	0.596147	1.31454	0.480257	3.59809	0.976586
ukb-b-2772	ebi-a-GCST006908	Getting up in morning	AIS	Weighted median	73	0.924561	1.01651	0.724322	1.42656
ukb-b-2772	ebi-a-GCST006908	Getting up in morning	AIS	Inverse variance weighted	73	0.353611	0.877686	0.66622	1.15627
ukb-b-2772	ebi-a-GCST006907	Getting up in morning	LAS	MR Egger	73	0.832218	1.25906	0.150617	10.5248	0.976586
ukb-b-2772	ebi-a-GCST006907	Getting up in morning	LAS	Weighted median	73	0.151295	0.547759	0.240732	1.24636
ukb-b-2772	ebi-a-GCST006907	Getting up in morning	LAS	Inverse variance weighted	73	0.140512	0.652731	0.370138	1.15108
ukb-b-2772	ebi-a-GCST006906	Getting up in morning	AS	MR Egger	73	0.787728	0.88061	0.350244	2.2141	0.976586
ukb-b-2772	ebi-a-GCST006906	Getting up in morning	AS	Weighted median	73	0.891087	1.02249	0.743741	1.4057
ukb-b-2772	ebi-a-GCST006906	Getting up in morning	AS	Inverse variance weighted	73	0.432555	0.904208	0.703162	1.16274
ukb-b-3957	ebi-a-GCST006910	Sleeplessness / insomnia	CES	MR Egger	39	0.455754	0.425925	0.0462923	3.91884	0.978388
ukb-b-3957	ebi-a-GCST006910	Sleeplessness / insomnia	CES	Weighted median	39	0.716131	1.18109	0.481588	2.89661
ukb-b-3957	ebi-a-GCST006910	Sleeplessness / insomnia	CES	Inverse variance weighted	39	0.963959	1.01585	0.513518	2.00958
ukb-b-3957	ebi-a-GCST006909	Sleeplessness / insomnia	SVS	MR Egger	39	0.445494	0.370441	0.0296894	4.62207	0.978388
ukb-b-3957	ebi-a-GCST006909	Sleeplessness / insomnia	SVS	Weighted median	39	0.739082	1.19818	0.413476	3.4721
ukb-b-3957	ebi-a-GCST006909	Sleeplessness / insomnia	SVS	Inverse variance weighted	39	0.0611872	2.09825	0.965818	4.55847
ukb-b-3957	ebi-a-GCST006908	Sleeplessness / insomnia	AIS	MR Egger	39	0.167242	0.462511	0.158206	1.35214	0.978388
ukb-b-3957	ebi-a-GCST006908	Sleeplessness / insomnia	AIS	Weighted median	39	0.443364	1.21823	0.735391	2.0181
ukb-b-3957	ebi-a-GCST006908	Sleeplessness / insomnia	AIS	Inverse variance weighted	39	0.303002	1.20411	0.845606	1.71461
ukb-b-3957	ebi-a-GCST006907	Sleeplessness / insomnia	LAS	MR Egger	39	0.896718	0.788981	0.0225688	27.5819	0.978388
ukb-b-3957	ebi-a-GCST006907	Sleeplessness / insomnia	LAS	Weighted median	39	0.206861	2.33719	0.625446	8.7337
ukb-b-3957	ebi-a-GCST006907	Sleeplessness / insomnia	LAS	Inverse variance weighted	39	0.41431	1.58244	0.525708	4.76334
ukb-b-3957	ebi-a-GCST006906	Sleeplessness / insomnia	AS	MR Egger	39	0.276949	0.52868	0.170421	1.64007	0.978388
ukb-b-3957	ebi-a-GCST006906	Sleeplessness / insomnia	AS	Weighted median	39	0.498492	1.17344	0.738458	1.86463
ukb-b-3957	ebi-a-GCST006906	Sleeplessness / insomnia	AS	Inverse variance weighted	39	0.319938	1.20236	0.836205	1.72885
ukb-b-4424	ebi-a-GCST006910	Sleep duration	CES	MR Egger	66	0.770455	0.747816	0.107057	5.22367	0.977071
ukb-b-4424	ebi-a-GCST006910	Sleep duration	CES	Weighted median	66	0.679774	0.868034	0.443286	1.69977
ukb-b-4424	ebi-a-GCST006910	Sleep duration	CES	Inverse variance weighted	66	0.829618	0.947107	0.577346	1.55368
ukb-b-4424	ebi-a-GCST006909	Sleep duration	SVS	MR Egger	66	0.574741	1.9081	0.202032	18.0212	0.977071
ukb-b-4424	ebi-a-GCST006909	Sleep duration	SVS	Weighted median	66	0.444342	0.717565	0.306553	1.67964
ukb-b-4424	ebi-a-GCST006909	Sleep duration	SVS	Inverse variance weighted	66	0.16083	0.660208	0.369527	1.17955
ukb-b-4424	ebi-a-GCST006908	Sleep duration	AIS	MR Egger	66	0.721194	0.823126	0.283938	2.38621	0.977071
ukb-b-4424	ebi-a-GCST006908	Sleep duration	AIS	Weighted median	66	0.615035	0.907557	0.621858	1.32451
ukb-b-4424	ebi-a-GCST006908	Sleep duration	AIS	Inverse variance weighted	66	0.253523	0.852172	0.647552	1.12145
ukb-b-4424	ebi-a-GCST006907	Sleep duration	LAS	MR Egger	66	0.801111	0.675497	0.0323218	14.1173	0.977071
ukb-b-4424	ebi-a-GCST006907	Sleep duration	LAS	Weighted median	66	0.705511	0.839063	0.337709	2.08471
ukb-b-4424	ebi-a-GCST006907	Sleep duration	LAS	Inverse variance weighted	66	0.620929	0.822251	0.378564	1.78595
ukb-b-4424	ebi-a-GCST006906	Sleep duration	AS	MR Egger	66	0.677358	0.809045	0.29953	2.18527	0.977071
ukb-b-4424	ebi-a-GCST006906	Sleep duration	AS	Weighted median	66	0.216048	0.808538	0.577385	1.13223
ukb-b-4424	ebi-a-GCST006906	Sleep duration	AS	Inverse variance weighted	66	0.16672	0.834329	0.64542	1.07853
ukb-b-5776	ebi-a-GCST006910	Daytime dozing / sleeping (narcolepsy)	CES	MR Egger	31	0.493029	0.194665	0.00191827	19.7544	0.974223
ukb-b-5776	ebi-a-GCST006910	Daytime dozing / sleeping (narcolepsy)	CES	Weighted median	31	0.72096	0.780669	0.200622	3.03776
ukb-b-5776	ebi-a-GCST006910	Daytime dozing / sleeping (narcolepsy)	CES	Inverse variance weighted	31	0.861587	0.915038	0.337257	2.48266
ukb-b-5776	ebi-a-GCST006909	Daytime dozing / sleeping (narcolepsy)	SVS	MR Egger	31	0.502383	0.137284	0.000445745	42.2816	0.974223
ukb-b-5776	ebi-a-GCST006909	Daytime dozing / sleeping (narcolepsy)	SVS	Weighted median	31	0.943121	1.06399	0.193605	5.84736
ukb-b-5776	ebi-a-GCST006909	Daytime dozing / sleeping (narcolepsy)	SVS	Inverse variance weighted	31	0.959487	1.03236	0.302145	3.52731
ukb-b-5776	ebi-a-GCST006908	Daytime dozing / sleeping (narcolepsy)	AIS	MR Egger	31	0.361221	3.11629	0.282295	34.4012	0.974223
ukb-b-5776	ebi-a-GCST006908	Daytime dozing / sleeping (narcolepsy)	AIS	Weighted median	31	0.707566	1.14717	0.559868	2.35053
ukb-b-5776	ebi-a-GCST006908	Daytime dozing / sleeping (narcolepsy)	AIS	Inverse variance weighted	31	0.528599	1.18247	0.702076	1.99157
ukb-b-5776	ebi-a-GCST006907	Daytime dozing / sleeping (narcolepsy)	LAS	MR Egger	31	0.0218853	3321.18	4.70341	2.34515e+06	0.974223
ukb-b-5776	ebi-a-GCST006907	Daytime dozing / sleeping (narcolepsy)	LAS	Weighted median	31	0.0694237	5.89913	0.868403	40.0732
ukb-b-5776	ebi-a-GCST006907	Daytime dozing / sleeping (narcolepsy)	LAS	Inverse variance weighted	31	0.0286382	5.05735	1.18434	21.5958
ukb-b-5776	ebi-a-GCST006906	Daytime dozing / sleeping (narcolepsy)	AS	MR Egger	31	0.263463	3.5858	0.399389	32.1941	0.974223
ukb-b-5776	ebi-a-GCST006906	Daytime dozing / sleeping (narcolepsy)	AS	Weighted median	31	0.840643	0.930481	0.460973	1.87819
ukb-b-5776	ebi-a-GCST006906	Daytime dozing / sleeping (narcolepsy)	AS	Inverse variance weighted	31	0.82491	0.947356	0.586727	1.52964
ukb-b-16287	ebi-a-GCST006910	Mean time to correctly identify matches	CES	MR Egger	70	0.262773	0.301922	0.0377697	2.4135	0.975234
ukb-b-16287	ebi-a-GCST006910	Mean time to correctly identify matches	CES	Weighted median	70	0.0945587	1.57449	0.924738	2.68077
ukb-b-16287	ebi-a-GCST006910	Mean time to correctly identify matches	CES	Inverse variance weighted	70	0.0994693	1.40486	0.937539	2.10513
ukb-b-16287	ebi-a-GCST006909	Mean time to correctly identify matches	SVS	MR Egger	70	0.457015	2.84377	0.183911	43.9726	0.975234
ukb-b-16287	ebi-a-GCST006909	Mean time to correctly identify matches	SVS	Weighted median	70	0.0956643	1.74492	0.906517	3.35871
ukb-b-16287	ebi-a-GCST006909	Mean time to correctly identify matches	SVS	Inverse variance weighted	70	0.479971	1.21114	0.711782	2.06081
ukb-b-16287	ebi-a-GCST006908	Mean time to correctly identify matches	AIS	MR Egger	68	0.337286	1.98185	0.49508	7.93355	0.974818
ukb-b-16287	ebi-a-GCST006908	Mean time to correctly identify matches	AIS	Weighted median	68	0.148935	1.23964	0.925979	1.65954
ukb-b-16287	ebi-a-GCST006908	Mean time to correctly identify matches	AIS	Inverse variance weighted	68	0.207268	1.18759	0.909121	1.55135
ukb-b-16287	ebi-a-GCST006907	Mean time to correctly identify matches	LAS	MR Egger	70	0.239046	5.26684	0.339554	81.694	0.975234
ukb-b-16287	ebi-a-GCST006907	Mean time to correctly identify matches	LAS	Weighted median	70	0.70358	1.14181	0.576663	2.2608
ukb-b-16287	ebi-a-GCST006907	Mean time to correctly identify matches	LAS	Inverse variance weighted	70	0.44294	1.2285	0.726202	2.07822
ukb-b-16287	ebi-a-GCST006906	Mean time to correctly identify matches	AS	MR Egger	70	0.199054	2.40161	0.638916	9.02736	0.975234
ukb-b-16287	ebi-a-GCST006906	Mean time to correctly identify matches	AS	Weighted median	70	0.232699	1.16468	0.906722	1.49603
ukb-b-16287	ebi-a-GCST006906	Mean time to correctly identify matches	AS	Inverse variance weighted	70	0.180946	1.18835	0.922885	1.53019
ukb-b-5238	ebi-a-GCST006910	Fluid intelligence score	CES	MR Egger	72	0.855873	1.04708	0.638497	1.71713	0.975413
ukb-b-5238	ebi-a-GCST006910	Fluid intelligence score	CES	Weighted median	72	0.468614	0.949923	0.826701	1.09151
ukb-b-5238	ebi-a-GCST006910	Fluid intelligence score	CES	Inverse variance weighted	72	0.715136	0.981385	0.887187	1.08559
ukb-b-5238	ebi-a-GCST006909	Fluid intelligence score	SVS	MR Egger	72	0.694817	1.13463	0.605262	2.12698	0.975413
ukb-b-5238	ebi-a-GCST006909	Fluid intelligence score	SVS	Weighted median	72	0.195821	0.89207	0.750315	1.06061
ukb-b-5238	ebi-a-GCST006909	Fluid intelligence score	SVS	Inverse variance weighted	72	0.283353	0.930189	0.814989	1.06167
ukb-b-5238	ebi-a-GCST006908	Fluid intelligence score	AIS	MR Egger	71	0.654838	1.05985	0.822342	1.36594	0.975404
ukb-b-5238	ebi-a-GCST006908	Fluid intelligence score	AIS	Weighted median	71	0.253176	0.957343	0.888369	1.03167
ukb-b-5238	ebi-a-GCST006908	Fluid intelligence score	AIS	Inverse variance weighted	71	0.143186	0.960973	0.911099	1.01358
ukb-b-5238	ebi-a-GCST006907	Fluid intelligence score	LAS	MR Egger	72	0.595991	1.17333	0.651564	2.11291	0.975413
ukb-b-5238	ebi-a-GCST006907	Fluid intelligence score	LAS	Weighted median	72	0.395694	1.07924	0.905094	1.28689
ukb-b-5238	ebi-a-GCST006907	Fluid intelligence score	LAS	Inverse variance weighted	72	0.0764729	1.11721	0.988278	1.26296
ukb-b-5238	ebi-a-GCST006906	Fluid intelligence score	AS	MR Egger	72	0.873392	1.01865	0.812207	1.27757	0.975413
ukb-b-5238	ebi-a-GCST006906	Fluid intelligence score	AS	Weighted median	72	0.479817	0.976254	0.913295	1.04355
ukb-b-5238	ebi-a-GCST006906	Fluid intelligence score	AS	Inverse variance weighted	72	0.019261	0.945644	0.902404	0.990956
ieu-a-1239	ebi-a-GCST006910	Years of schooling	CES	MR Egger	298	0.611445	1.21421	0.574676	2.56544	0.979562
ieu-a-1239	ebi-a-GCST006910	Years of schooling	CES	Weighted median	298	0.0479437	0.766084	0.588299	0.997596
ieu-a-1239	ebi-a-GCST006910	Years of schooling	CES	Inverse variance weighted	298	0.00511	0.765282	0.634595	0.922882
ieu-a-1239	ebi-a-GCST006909	Years of schooling	SVS	MR Egger	297	0.458574	0.71184	0.290094	1.74673	0.979571
ieu-a-1239	ebi-a-GCST006909	Years of schooling	SVS	Weighted median	297	0.00743536	0.623619	0.441316	0.88123
ieu-a-1239	ebi-a-GCST006909	Years of schooling	SVS	Inverse variance weighted	297	0.000195032	0.65486	0.524107	0.818233
ieu-a-1239	ebi-a-GCST006908	Years of schooling	AIS	MR Egger	298	0.0544653	0.673603	0.451036	1.006	0.979562
ieu-a-1239	ebi-a-GCST006908	Years of schooling	AIS	Weighted median	298	3.92158e-10	0.625408	0.5399	0.724459
ieu-a-1239	ebi-a-GCST006908	Years of schooling	AIS	Inverse variance weighted	298	1.38839e-17	0.645753	0.584057	0.713966
ieu-a-1239	ebi-a-GCST006907	Years of schooling	LAS	MR Egger	298	0.560781	1.34711	0.494163	3.67225	0.979562
ieu-a-1239	ebi-a-GCST006907	Years of schooling	LAS	Weighted median	298	0.00068389	0.52617	0.363222	0.76222
ieu-a-1239	ebi-a-GCST006907	Years of schooling	LAS	Inverse variance weighted	298	3.71821e-08	0.493787	0.384063	0.634858
ieu-a-1239	ebi-a-GCST006906	Years of schooling	AS	MR Egger	298	0.0274673	0.662747	0.460594	0.953624	0.979562
ieu-a-1239	ebi-a-GCST006906	Years of schooling	AS	Weighted median	298	2.20423e-12	0.616953	0.539135	0.706003
ieu-a-1239	ebi-a-GCST006906	Years of schooling	AS	Inverse variance weighted	298	2.76476e-21	0.643693	0.587606	0.705133
ukb-b-4711	ebi-a-GCST006910	Usual walking pace	CES	MR Egger	56	0.680893	0.505529	0.0199263	12.8253	0.975094
ukb-b-4711	ebi-a-GCST006910	Usual walking pace	CES	Weighted median	56	0.0174791	0.307647	0.116365	0.813359
ukb-b-4711	ebi-a-GCST006910	Usual walking pace	CES	Inverse variance weighted	56	0.0686206	0.506207	0.24326	1.05338
ukb-b-4711	ebi-a-GCST006909	Usual walking pace	SVS	MR Egger	56	0.426533	0.171205	0.00228254	12.8414	0.975094
ukb-b-4711	ebi-a-GCST006909	Usual walking pace	SVS	Weighted median	56	0.793079	1.17289	0.356254	3.86152
ukb-b-4711	ebi-a-GCST006909	Usual walking pace	SVS	Inverse variance weighted	56	0.259898	0.564537	0.208791	1.52642
ukb-b-4711	ebi-a-GCST006908	Usual walking pace	AIS	MR Egger	56	0.492	0.524733	0.0844349	3.26103	0.975094
ukb-b-4711	ebi-a-GCST006908	Usual walking pace	AIS	Weighted median	56	0.0191076	0.539563	0.322052	0.903977
ukb-b-4711	ebi-a-GCST006908	Usual walking pace	AIS	Inverse variance weighted	56	0.0171575	0.600024	0.394219	0.91327
ukb-b-4711	ebi-a-GCST006907	Usual walking pace	LAS	MR Egger	56	0.221662	0.0871169	0.00181927	4.17166	0.975094
ukb-b-4711	ebi-a-GCST006907	Usual walking pace	LAS	Weighted median	56	0.4199	0.6034	0.176801	2.05933
ukb-b-4711	ebi-a-GCST006907	Usual walking pace	LAS	Inverse variance weighted	56	0.428351	0.698665	0.287661	1.6969
ukb-b-4711	ebi-a-GCST006906	Usual walking pace	AS	MR Egger	56	0.180637	0.314199	0.0589698	1.67409	0.975094
ukb-b-4711	ebi-a-GCST006906	Usual walking pace	AS	Weighted median	56	0.00829279	0.541853	0.343797	0.854006
ukb-b-4711	ebi-a-GCST006906	Usual walking pace	AS	Inverse variance weighted	56	0.00147237	0.533316	0.362006	0.785696
ebi-a-GCST006097	ebi-a-GCST006910	Moderate to vigorous physical activity levels	CES	MR Egger	19	0.740059	1.81309	0.0570874	57.5837	0.971536
ebi-a-GCST006097	ebi-a-GCST006910	Moderate to vigorous physical activity levels	CES	Weighted median	19	0.902787	0.942789	0.366308	2.42651
ebi-a-GCST006097	ebi-a-GCST006910	Moderate to vigorous physical activity levels	CES	Inverse variance weighted	19	0.489599	1.30232	0.615602	2.75509
ebi-a-GCST006097	ebi-a-GCST006909	Moderate to vigorous physical activity levels	SVS	MR Egger	19	0.664243	2.39355	0.0498015	115.038	0.971536
ebi-a-GCST006097	ebi-a-GCST006909	Moderate to vigorous physical activity levels	SVS	Weighted median	19	0.981141	0.986486	0.319242	3.04833
ebi-a-GCST006097	ebi-a-GCST006909	Moderate to vigorous physical activity levels	SVS	Inverse variance weighted	19	0.774022	1.12959	0.491642	2.59535
ebi-a-GCST006097	ebi-a-GCST006908	Moderate to vigorous physical activity levels	AIS	MR Egger	19	0.764779	1.27731	0.263686	6.18732	0.971536
ebi-a-GCST006097	ebi-a-GCST006908	Moderate to vigorous physical activity levels	AIS	Weighted median	19	0.619949	1.12513	0.706055	1.79294
ebi-a-GCST006097	ebi-a-GCST006908	Moderate to vigorous physical activity levels	AIS	Inverse variance weighted	19	0.422138	1.15241	0.815039	1.62944
ebi-a-GCST006097	ebi-a-GCST006907	Moderate to vigorous physical activity levels	LAS	MR Egger	19	0.727741	0.42488	0.00371264	48.6238	0.971536
ebi-a-GCST006097	ebi-a-GCST006907	Moderate to vigorous physical activity levels	LAS	Weighted median	19	0.304055	0.535671	0.162892	1.76156
ebi-a-GCST006097	ebi-a-GCST006907	Moderate to vigorous physical activity levels	LAS	Inverse variance weighted	19	0.816345	1.13018	0.402379	3.17436
ebi-a-GCST006097	ebi-a-GCST006906	Moderate to vigorous physical activity levels	AS	MR Egger	19	0.586335	1.51569	0.348669	6.58886	0.971536
ebi-a-GCST006097	ebi-a-GCST006906	Moderate to vigorous physical activity levels	AS	Weighted median	19	0.112588	1.39954	0.923954	2.11994
ebi-a-GCST006097	ebi-a-GCST006906	Moderate to vigorous physical activity levels	AS	Inverse variance weighted	19	0.207537	1.22875	0.891944	1.69275
ebi-a-GCST006099	ebi-a-GCST006910	Accelerometer-based physical activity measurement (average acceleration)	CES	MR Egger	8	0.705107	1.06081	0.792615	1.41975	0.972436
ebi-a-GCST006099	ebi-a-GCST006910	Accelerometer-based physical activity measurement (average acceleration)	CES	Weighted median	8	0.785402	0.988158	0.906957	1.07663
ebi-a-GCST006099	ebi-a-GCST006910	Accelerometer-based physical activity measurement (average acceleration)	CES	Inverse variance weighted	8	0.436889	0.974173	0.911983	1.0406
ebi-a-GCST006099	ebi-a-GCST006909	Accelerometer-based physical activity measurement (average acceleration)	SVS	MR Egger	8	0.926946	1.03526	0.50874	2.10672	0.972436
ebi-a-GCST006099	ebi-a-GCST006909	Accelerometer-based physical activity measurement (average acceleration)	SVS	Weighted median	8	0.063949	0.896464	0.798569	1.00636
ebi-a-GCST006099	ebi-a-GCST006909	Accelerometer-based physical activity measurement (average acceleration)	SVS	Inverse variance weighted	8	0.519848	0.95219	0.820214	1.1054
ebi-a-GCST006099	ebi-a-GCST006908	Accelerometer-based physical activity measurement (average acceleration)	AIS	MR Egger	8	0.386812	1.12622	0.877365	1.44565	0.972436
ebi-a-GCST006099	ebi-a-GCST006908	Accelerometer-based physical activity measurement (average acceleration)	AIS	Weighted median	8	0.667401	0.988524	0.937828	1.04196
ebi-a-GCST006099	ebi-a-GCST006908	Accelerometer-based physical activity measurement (average acceleration)	AIS	Inverse variance weighted	8	0.644518	0.986161	0.929475	1.0463
ebi-a-GCST006099	ebi-a-GCST006907	Accelerometer-based physical activity measurement (average acceleration)	LAS	MR Egger	8	0.501133	0.873096	0.602046	1.26618	0.972436
ebi-a-GCST006099	ebi-a-GCST006907	Accelerometer-based physical activity measurement (average acceleration)	LAS	Weighted median	8	0.283375	0.943357	0.848025	1.04941
ebi-a-GCST006099	ebi-a-GCST006907	Accelerometer-based physical activity measurement (average acceleration)	LAS	Inverse variance weighted	8	0.0990608	0.931761	0.8567	1.0134
ebi-a-GCST006099	ebi-a-GCST006906	Accelerometer-based physical activity measurement (average acceleration)	AS	MR Egger	8	0.460035	1.09032	0.879609	1.3515	0.972436
ebi-a-GCST006099	ebi-a-GCST006906	Accelerometer-based physical activity measurement (average acceleration)	AS	Weighted median	8	0.315062	0.975503	0.929426	1.02386
ebi-a-GCST006099	ebi-a-GCST006906	Accelerometer-based physical activity measurement (average acceleration)	AS	Inverse variance weighted	8	0.52231	0.983789	0.935746	1.0343
ieu-b-24	ebi-a-GCST006910	Age Of Smoking Initiation	CES	MR Egger	6	0.755394	0.445332	0.00384564	51.5703	0.97784
ieu-b-24	ebi-a-GCST006910	Age Of Smoking Initiation	CES	Weighted median	6	0.653353	1.29815	0.415671	4.05417
ieu-b-24	ebi-a-GCST006910	Age Of Smoking Initiation	CES	Inverse variance weighted	6	0.239024	1.78827	0.67955	4.70594
ieu-b-24	ebi-a-GCST006909	Age Of Smoking Initiation	SVS	MR Egger	6	0.835654	1.71511	0.0144471	203.611	0.97784
ieu-b-24	ebi-a-GCST006909	Age Of Smoking Initiation	SVS	Weighted median	6	0.990877	0.992318	0.264584	3.72167
ieu-b-24	ebi-a-GCST006909	Age Of Smoking Initiation	SVS	Inverse variance weighted	6	0.865084	1.09659	0.378544	3.17665
ieu-b-24	ebi-a-GCST006908	Age Of Smoking Initiation	AIS	MR Egger	6	0.791381	0.628539	0.0251475	15.7098	0.97784
ieu-b-24	ebi-a-GCST006908	Age Of Smoking Initiation	AIS	Weighted median	6	0.916962	0.969744	0.544282	1.72779
ieu-b-24	ebi-a-GCST006908	Age Of Smoking Initiation	AIS	Inverse variance weighted	6	0.810695	1.08369	0.561433	2.09175
ieu-b-24	ebi-a-GCST006907	Age Of Smoking Initiation	LAS	MR Egger	6	0.235322	0.0245425	0.000134492	4.47858	0.97784
ieu-b-24	ebi-a-GCST006907	Age Of Smoking Initiation	LAS	Weighted median	6	0.093818	0.28912	0.0677146	1.23445
ieu-b-24	ebi-a-GCST006907	Age Of Smoking Initiation	LAS	Inverse variance weighted	6	0.0342089	0.289059	0.0916409	0.911768
ieu-b-24	ebi-a-GCST006906	Age Of Smoking Initiation	AS	MR Egger	6	0.739802	1.70936	0.0893401	32.7056	0.97784
ieu-b-24	ebi-a-GCST006906	Age Of Smoking Initiation	AS	Weighted median	6	0.632826	0.869891	0.491041	1.54103
ieu-b-24	ebi-a-GCST006906	Age Of Smoking Initiation	AS	Inverse variance weighted	6	0.845206	1.06298	0.575782	1.9624
ieu-b-25	ebi-a-GCST006910	Cigarettes per Day	CES	MR Egger	21	0.911458	1.0156	0.775836	1.32947	0.990959
ieu-b-25	ebi-a-GCST006910	Cigarettes per Day	CES	Weighted median	21	0.789218	0.973223	0.797602	1.18751
ieu-b-25	ebi-a-GCST006910	Cigarettes per Day	CES	Inverse variance weighted	21	0.939086	0.994112	0.854381	1.15669
ieu-b-25	ebi-a-GCST006909	Cigarettes per Day	SVS	MR Egger	21	0.61861	0.903318	0.609285	1.33925	0.990959
ieu-b-25	ebi-a-GCST006909	Cigarettes per Day	SVS	Weighted median	21	0.321486	0.885457	0.696176	1.1262
ieu-b-25	ebi-a-GCST006909	Cigarettes per Day	SVS	Inverse variance weighted	21	0.199477	0.865356	0.693829	1.07929
ieu-b-25	ebi-a-GCST006908	Cigarettes per Day	AIS	MR Egger	21	0.820231	0.978209	0.811035	1.17984	0.990959
ieu-b-25	ebi-a-GCST006908	Cigarettes per Day	AIS	Weighted median	21	0.855986	1.01015	0.905791	1.12653
ieu-b-25	ebi-a-GCST006908	Cigarettes per Day	AIS	Inverse variance weighted	21	0.397322	1.04627	0.942223	1.16181
ieu-b-25	ebi-a-GCST006907	Cigarettes per Day	LAS	MR Egger	21	0.972159	0.993717	0.700712	1.40924	0.990959
ieu-b-25	ebi-a-GCST006907	Cigarettes per Day	LAS	Weighted median	21	0.380002	1.12123	0.868451	1.44759
ieu-b-25	ebi-a-GCST006907	Cigarettes per Day	LAS	Inverse variance weighted	21	0.4567	1.07801	0.884529	1.31382
ieu-b-25	ebi-a-GCST006906	Cigarettes per Day	AS	MR Egger	21	0.960795	1.00388	0.861841	1.16934	0.990959
ieu-b-25	ebi-a-GCST006906	Cigarettes per Day	AS	Weighted median	21	0.270535	1.05551	0.958799	1.16196
ieu-b-25	ebi-a-GCST006906	Cigarettes per Day	AS	Inverse variance weighted	21	0.104291	1.07621	0.984941	1.17593
ieu-b-73	ebi-a-GCST006910	Alcoholic drinks per week	CES	MR Egger	32	0.510272	1.24889	0.64955	2.40124	0.987738
ieu-b-73	ebi-a-GCST006910	Alcoholic drinks per week	CES	Weighted median	32	0.690119	1.12072	0.63999	1.96253
ieu-b-73	ebi-a-GCST006910	Alcoholic drinks per week	CES	Inverse variance weighted	32	0.658344	1.09645	0.729033	1.64903
ieu-b-73	ebi-a-GCST006909	Alcoholic drinks per week	SVS	MR Egger	32	0.316883	0.629251	0.257892	1.53536	0.987738
ieu-b-73	ebi-a-GCST006909	Alcoholic drinks per week	SVS	Weighted median	32	0.431179	0.767965	0.397971	1.48194
ieu-b-73	ebi-a-GCST006909	Alcoholic drinks per week	SVS	Inverse variance weighted	32	0.228592	0.712729	0.410674	1.23695
ieu-b-73	ebi-a-GCST006908	Alcoholic drinks per week	AIS	MR Egger	32	0.570211	1.10903	0.778915	1.57906	0.987738
ieu-b-73	ebi-a-GCST006908	Alcoholic drinks per week	AIS	Weighted median	32	0.743278	1.05279	0.773813	1.43235
ieu-b-73	ebi-a-GCST006908	Alcoholic drinks per week	AIS	Inverse variance weighted	32	0.299817	1.12411	0.901074	1.40236
ieu-b-73	ebi-a-GCST006907	Alcoholic drinks per week	LAS	MR Egger	32	0.871248	0.935337	0.419634	2.08481	0.987738
ieu-b-73	ebi-a-GCST006907	Alcoholic drinks per week	LAS	Weighted median	32	0.646041	1.18741	0.570459	2.47161
ieu-b-73	ebi-a-GCST006907	Alcoholic drinks per week	LAS	Inverse variance weighted	32	0.0808326	1.60604	0.94355	2.73369
ieu-b-73	ebi-a-GCST006906	Alcoholic drinks per week	AS	MR Egger	32	0.694776	1.06934	0.767504	1.48987	0.987738
ieu-b-73	ebi-a-GCST006906	Alcoholic drinks per week	AS	Weighted median	32	0.772609	1.04219	0.787438	1.37936
ieu-b-73	ebi-a-GCST006906	Alcoholic drinks per week	AS	Inverse variance weighted	32	0.29704	1.11628	0.907781	1.37267
ukb-b-2134	ebi-a-GCST006910	Past tobacco smoking	CES	MR Egger	92	0.312935	0.567307	0.189813	1.69555	0.975708
ukb-b-2134	ebi-a-GCST006910	Past tobacco smoking	CES	Weighted median	92	0.18775	0.787314	0.5516	1.12376
ukb-b-2134	ebi-a-GCST006910	Past tobacco smoking	CES	Inverse variance weighted	92	0.45229	0.907726	0.705198	1.16842
ukb-b-2134	ebi-a-GCST006909	Past tobacco smoking	SVS	MR Egger	92	0.0473055	0.281449	0.0818076	0.968292	0.975708
ukb-b-2134	ebi-a-GCST006909	Past tobacco smoking	SVS	Weighted median	92	0.157873	0.740356	0.487802	1.12367
ukb-b-2134	ebi-a-GCST006909	Past tobacco smoking	SVS	Inverse variance weighted	92	0.0284618	0.725065	0.543834	0.96669
ukb-b-2134	ebi-a-GCST006908	Past tobacco smoking	AIS	MR Egger	92	0.235018	0.643259	0.312066	1.32594	0.975708
ukb-b-2134	ebi-a-GCST006908	Past tobacco smoking	AIS	Weighted median	92	0.00684454	0.781397	0.653474	0.934361
ukb-b-2134	ebi-a-GCST006908	Past tobacco smoking	AIS	Inverse variance weighted	92	0.0261041	0.828557	0.702039	0.977874
ukb-b-2134	ebi-a-GCST006907	Past tobacco smoking	LAS	MR Egger	92	0.026073	0.197241	0.0483341	0.804896	0.975708
ukb-b-2134	ebi-a-GCST006907	Past tobacco smoking	LAS	Weighted median	92	0.227485	0.755082	0.478466	1.19162
ukb-b-2134	ebi-a-GCST006907	Past tobacco smoking	LAS	Inverse variance weighted	92	0.0495615	0.717427	0.515026	0.99937
ukb-b-2134	ebi-a-GCST006906	Past tobacco smoking	AS	MR Egger	92	0.33788	0.711052	0.355328	1.42289	0.975708
ukb-b-2134	ebi-a-GCST006906	Past tobacco smoking	AS	Weighted median	92	0.000950069	0.744772	0.625354	0.886994
ukb-b-2134	ebi-a-GCST006906	Past tobacco smoking	AS	Inverse variance weighted	92	0.0155472	0.820986	0.699741	0.96324
ukb-b-223	ebi-a-GCST006910	Current tobacco smoking	CES	MR Egger	34	0.133826	22.4087	0.4263	1177.93	0.976865
ukb-b-223	ebi-a-GCST006910	Current tobacco smoking	CES	Weighted median	34	0.697413	0.77057	0.207127	2.86673
ukb-b-223	ebi-a-GCST006910	Current tobacco smoking	CES	Inverse variance weighted	34	0.590075	0.745042	0.255357	2.17377
ukb-b-223	ebi-a-GCST006909	Current tobacco smoking	SVS	MR Egger	34	0.44139	0.159079	0.00156395	16.181	0.976865
ukb-b-223	ebi-a-GCST006909	Current tobacco smoking	SVS	Weighted median	34	0.195118	2.831	0.586453	13.6661
ukb-b-223	ebi-a-GCST006909	Current tobacco smoking	SVS	Inverse variance weighted	34	0.0378825	3.68015	1.0756	12.5916
ukb-b-223	ebi-a-GCST006908	Current tobacco smoking	AIS	MR Egger	34	0.942642	0.929509	0.128886	6.70349	0.976865
ukb-b-223	ebi-a-GCST006908	Current tobacco smoking	AIS	Weighted median	34	0.49617	0.785619	0.392112	1.57403
ukb-b-223	ebi-a-GCST006908	Current tobacco smoking	AIS	Inverse variance weighted	34	0.535885	0.849484	0.506816	1.42384
ukb-b-223	ebi-a-GCST006907	Current tobacco smoking	LAS	MR Egger	34	0.175836	30.7071	0.240733	3916.89	0.976865
ukb-b-223	ebi-a-GCST006907	Current tobacco smoking	LAS	Weighted median	34	0.145222	3.38866	0.65589	17.5076
ukb-b-223	ebi-a-GCST006907	Current tobacco smoking	LAS	Inverse variance weighted	34	0.125851	2.7008	0.756785	9.63857
ukb-b-223	ebi-a-GCST006906	Current tobacco smoking	AS	MR Egger	34	0.993996	0.993126	0.16703	5.90491	0.976865
ukb-b-223	ebi-a-GCST006906	Current tobacco smoking	AS	Weighted median	34	0.665127	1.14854	0.613475	2.15027
ukb-b-223	ebi-a-GCST006906	Current tobacco smoking	AS	Inverse variance weighted	34	0.780371	0.935424	0.585085	1.49554
ukb-b-5779	ebi-a-GCST006910	Alcohol intake frequency.	CES	MR Egger	92	0.597957	0.894709	0.592558	1.35093	0.98117
ukb-b-5779	ebi-a-GCST006910	Alcohol intake frequency.	CES	Weighted median	92	0.620419	0.921299	0.66606	1.27435
ukb-b-5779	ebi-a-GCST006910	Alcohol intake frequency.	CES	Inverse variance weighted	92	0.5875	1.05275	0.874295	1.26764
ukb-b-5779	ebi-a-GCST006909	Alcohol intake frequency.	SVS	MR Egger	92	0.624116	1.13638	0.682657	1.89167	0.98117
ukb-b-5779	ebi-a-GCST006909	Alcohol intake frequency.	SVS	Weighted median	92	0.380566	1.19186	0.805084	1.76445
ukb-b-5779	ebi-a-GCST006909	Alcohol intake frequency.	SVS	Inverse variance weighted	92	0.0277327	1.29371	1.0286	1.62714
ukb-b-5779	ebi-a-GCST006908	Alcohol intake frequency.	AIS	MR Egger	92	0.9408	0.991294	0.787516	1.2478	0.98117
ukb-b-5779	ebi-a-GCST006908	Alcohol intake frequency.	AIS	Weighted median	92	0.863775	0.984676	0.825425	1.17465
ukb-b-5779	ebi-a-GCST006908	Alcohol intake frequency.	AIS	Inverse variance weighted	92	0.0841512	1.09671	0.987628	1.21784
ukb-b-5779	ebi-a-GCST006907	Alcohol intake frequency.	LAS	MR Egger	92	0.928697	1.02662	0.578327	1.82242	0.98117
ukb-b-5779	ebi-a-GCST006907	Alcohol intake frequency.	LAS	Weighted median	92	0.587003	1.13503	0.71866	1.79263
ukb-b-5779	ebi-a-GCST006907	Alcohol intake frequency.	LAS	Inverse variance weighted	92	0.894299	0.982252	0.75422	1.27923
ukb-b-5779	ebi-a-GCST006906	Alcohol intake frequency.	AS	MR Egger	92	0.971783	0.996076	0.801564	1.23779	0.98117
ukb-b-5779	ebi-a-GCST006906	Alcohol intake frequency.	AS	Weighted median	92	0.7426	0.973396	0.828709	1.14335
ukb-b-5779	ebi-a-GCST006906	Alcohol intake frequency.	AS	Inverse variance weighted	92	0.0635845	1.09792	0.99473	1.21182
ukb-b-5192	ebi-a-GCST006910	Time spent watching television (TV)	CES	MR Egger	109	0.799207	0.801653	0.146562	4.38482	0.975976
ukb-b-5192	ebi-a-GCST006910	Time spent watching television (TV)	CES	Weighted median	109	0.636125	0.881031	0.521323	1.48893
ukb-b-5192	ebi-a-GCST006910	Time spent watching television (TV)	CES	Inverse variance weighted	109	0.824701	0.959307	0.664214	1.3855
ukb-b-5192	ebi-a-GCST006909	Time spent watching television (TV)	SVS	MR Egger	109	0.463583	2.39953	0.232961	24.7155	0.975976
ukb-b-5192	ebi-a-GCST006909	Time spent watching television (TV)	SVS	Weighted median	109	0.110564	1.70203	0.885652	3.27093
ukb-b-5192	ebi-a-GCST006909	Time spent watching television (TV)	SVS	Inverse variance weighted	109	0.00781018	1.99377	1.19916	3.31492
ukb-b-5192	ebi-a-GCST006908	Time spent watching television (TV)	AIS	MR Egger	108	0.0955336	2.49337	0.859785	7.23075	0.975991
ukb-b-5192	ebi-a-GCST006908	Time spent watching television (TV)	AIS	Weighted median	108	0.0261356	1.39035	1.03992	1.85885
ukb-b-5192	ebi-a-GCST006908	Time spent watching television (TV)	AIS	Inverse variance weighted	108	0.012225	1.3478	1.06715	1.70227
ukb-b-5192	ebi-a-GCST006907	Time spent watching television (TV)	LAS	MR Egger	109	0.108452	7.09145	0.661662	76.0036	0.975976
ukb-b-5192	ebi-a-GCST006907	Time spent watching television (TV)	LAS	Weighted median	109	0.108908	1.77122	0.880502	3.56299
ukb-b-5192	ebi-a-GCST006907	Time spent watching television (TV)	LAS	Inverse variance weighted	109	0.000810033	2.42724	1.4446	4.07827
ukb-b-5192	ebi-a-GCST006906	Time spent watching television (TV)	AS	MR Egger	109	0.0272296	3.05399	1.14923	8.11578	0.975976
ukb-b-5192	ebi-a-GCST006906	Time spent watching television (TV)	AS	Weighted median	109	0.00825841	1.41163	1.093	1.82314
ukb-b-5192	ebi-a-GCST006906	Time spent watching television (TV)	AS	Inverse variance weighted	109	0.00852265	1.33693	1.07683	1.65984
ukb-b-4522	ebi-a-GCST006910	Time spent using computer	CES	MR Egger	82	0.534666	0.524407	0.0689559	3.98809	0.974439
ukb-b-4522	ebi-a-GCST006910	Time spent using computer	CES	Weighted median	82	0.359091	0.777155	0.453423	1.33202
ukb-b-4522	ebi-a-GCST006910	Time spent using computer	CES	Inverse variance weighted	82	0.968229	1.00795	0.682508	1.48859
ukb-b-4522	ebi-a-GCST006909	Time spent using computer	SVS	MR Egger	82	0.264363	0.253592	0.0231798	2.77436	0.974439
ukb-b-4522	ebi-a-GCST006909	Time spent using computer	SVS	Weighted median	82	0.220314	0.670817	0.354264	1.27022
ukb-b-4522	ebi-a-GCST006909	Time spent using computer	SVS	Inverse variance weighted	82	0.172446	0.723177	0.453987	1.15198
ukb-b-4522	ebi-a-GCST006908	Time spent using computer	AIS	MR Egger	82	0.691431	1.26789	0.39436	4.07635	0.974439
ukb-b-4522	ebi-a-GCST006908	Time spent using computer	AIS	Weighted median	82	0.579288	0.92037	0.686376	1.23414
ukb-b-4522	ebi-a-GCST006908	Time spent using computer	AIS	Inverse variance weighted	82	0.178126	0.855002	0.680675	1.07397
ukb-b-4522	ebi-a-GCST006907	Time spent using computer	LAS	MR Egger	82	0.844221	1.32871	0.078746	22.42	0.974439
ukb-b-4522	ebi-a-GCST006907	Time spent using computer	LAS	Weighted median	82	0.680514	1.16908	0.555786	2.45912
ukb-b-4522	ebi-a-GCST006907	Time spent using computer	LAS	Inverse variance weighted	82	0.753724	0.915722	0.528308	1.58723
ukb-b-4522	ebi-a-GCST006906	Time spent using computer	AS	MR Egger	82	0.945743	1.03767	0.358891	3.00025	0.974439
ukb-b-4522	ebi-a-GCST006906	Time spent using computer	AS	Weighted median	82	0.220948	0.845534	0.646317	1.10615
ukb-b-4522	ebi-a-GCST006906	Time spent using computer	AS	Inverse variance weighted	82	0.0400391	0.805523	0.655278	0.990217
ukb-b-3793	ebi-a-GCST006910	Time spent driving	CES	MR Egger	5	0.636784	0.00239037	3.67227e-13	1.55595e+07	0.975778
ukb-b-3793	ebi-a-GCST006910	Time spent driving	CES	Weighted median	5	0.261143	3.38342	0.403672	28.3585
ukb-b-3793	ebi-a-GCST006910	Time spent driving	CES	Inverse variance weighted	5	0.999109	1.00133	0.0965166	10.3886
ukb-b-3793	ebi-a-GCST006909	Time spent driving	SVS	MR Egger	5	0.85266	0.0250038	7.46675e-18	83729803686926	0.975778
ukb-b-3793	ebi-a-GCST006909	Time spent driving	SVS	Weighted median	5	0.933161	0.880538	0.045032	17.2177
ukb-b-3793	ebi-a-GCST006909	Time spent driving	SVS	Inverse variance weighted	5	0.500198	0.294473	0.00842231	10.2958
ukb-b-3793	ebi-a-GCST006908	Time spent driving	AIS	MR Egger	5	0.882365	0.418519	1.03496e-05	16924.1	0.975778
ukb-b-3793	ebi-a-GCST006908	Time spent driving	AIS	Weighted median	5	0.0941783	0.370348	0.11573	1.18516
ukb-b-3793	ebi-a-GCST006908	Time spent driving	AIS	Inverse variance weighted	5	0.486001	0.684783	0.235999	1.98699
ukb-b-3793	ebi-a-GCST006907	Time spent driving	LAS	MR Egger	5	0.815846	0.0126268	2.85155e-17	5.59122e+12	0.975778
ukb-b-3793	ebi-a-GCST006907	Time spent driving	LAS	Weighted median	5	0.259868	0.1579	0.00636639	3.91623
ukb-b-3793	ebi-a-GCST006907	Time spent driving	LAS	Inverse variance weighted	5	0.704383	0.5169	0.0170958	15.6287
ukb-b-3793	ebi-a-GCST006906	Time spent driving	AS	MR Egger	5	0.932809	0.706508	0.000416579	1198.22	0.975778
ukb-b-3793	ebi-a-GCST006906	Time spent driving	AS	Weighted median	5	0.208426	0.518371	0.186213	1.44302
ukb-b-3793	ebi-a-GCST006906	Time spent driving	AS	Inverse variance weighted	5	0.370429	0.710262	0.335952	1.50162
ukb-d-30890_irnt	ebi-a-GCST006910	Vitamin D	CES	MR Egger	55	0.345537	1.10306	0.901305	1.34999	0.995819
ukb-d-30890_irnt	ebi-a-GCST006910	Vitamin D	CES	Weighted median	55	0.377154	1.09216	0.898081	1.32819
ukb-d-30890_irnt	ebi-a-GCST006910	Vitamin D	CES	Inverse variance weighted	55	0.388751	1.06713	0.920552	1.23705
ukb-d-30890_irnt	ebi-a-GCST006909	Vitamin D	SVS	MR Egger	55	0.519998	0.927929	0.739956	1.16365	0.995819
ukb-d-30890_irnt	ebi-a-GCST006909	Vitamin D	SVS	Weighted median	55	0.455483	0.914474	0.723097	1.1565
ukb-d-30890_irnt	ebi-a-GCST006909	Vitamin D	SVS	Inverse variance weighted	55	0.403945	0.931294	0.787932	1.10074
ukb-d-30890_irnt	ebi-a-GCST006908	Vitamin D	AIS	MR Egger	55	0.421945	1.05145	0.931152	1.18729	0.995819
ukb-d-30890_irnt	ebi-a-GCST006908	Vitamin D	AIS	Weighted median	55	0.55921	1.02962	0.933536	1.1356
ukb-d-30890_irnt	ebi-a-GCST006908	Vitamin D	AIS	Inverse variance weighted	55	0.569723	1.02619	0.938681	1.12185
ukb-d-30890_irnt	ebi-a-GCST006907	Vitamin D	LAS	MR Egger	55	0.563785	0.914075	0.675035	1.23776	0.995819
ukb-d-30890_irnt	ebi-a-GCST006907	Vitamin D	LAS	Weighted median	55	0.421763	0.907578	0.716361	1.14984
ukb-d-30890_irnt	ebi-a-GCST006907	Vitamin D	LAS	Inverse variance weighted	55	0.897136	0.985349	0.787787	1.23246
ukb-d-30890_irnt	ebi-a-GCST006906	Vitamin D	AS	MR Egger	55	0.966043	0.997469	0.888124	1.12028	0.995819
ukb-d-30890_irnt	ebi-a-GCST006906	Vitamin D	AS	Weighted median	55	0.573451	0.972496	0.882511	1.07166
ukb-d-30890_irnt	ebi-a-GCST006906	Vitamin D	AS	Inverse variance weighted	55	0.840588	0.991326	0.910647	1.07915
ukb-d-30860_irnt	ebi-a-GCST006910	Total protein	CES	MR Egger	216	0.87206	0.974331	0.71027	1.33656	0.985918
ukb-d-30860_irnt	ebi-a-GCST006910	Total protein	CES	Weighted median	216	0.60902	0.94689	0.768207	1.16713
ukb-d-30860_irnt	ebi-a-GCST006910	Total protein	CES	Inverse variance weighted	216	0.978975	0.998157	0.87018	1.14495
ukb-d-30860_irnt	ebi-a-GCST006909	Total protein	SVS	MR Egger	218	0.663656	1.09105	0.737081	1.61499	0.985935
ukb-d-30860_irnt	ebi-a-GCST006909	Total protein	SVS	Weighted median	218	0.0506599	1.29398	0.999255	1.67564
ukb-d-30860_irnt	ebi-a-GCST006909	Total protein	SVS	Inverse variance weighted	218	0.921284	0.991273	0.833081	1.1795
ukb-d-30860_irnt	ebi-a-GCST006908	Total protein	AIS	MR Egger	217	0.48446	1.06558	0.892045	1.27287	0.985956
ukb-d-30860_irnt	ebi-a-GCST006908	Total protein	AIS	Weighted median	217	0.147383	1.08405	0.971929	1.2091
ukb-d-30860_irnt	ebi-a-GCST006908	Total protein	AIS	Inverse variance weighted	217	0.904519	0.995185	0.919711	1.07685
ukb-d-30860_irnt	ebi-a-GCST006907	Total protein	LAS	MR Egger	217	0.857934	1.03967	0.679406	1.59096	0.98592
ukb-d-30860_irnt	ebi-a-GCST006907	Total protein	LAS	Weighted median	217	0.482967	1.10349	0.838071	1.45296
ukb-d-30860_irnt	ebi-a-GCST006907	Total protein	LAS	Inverse variance weighted	217	0.275777	0.901397	0.747888	1.08641
ukb-d-30860_irnt	ebi-a-GCST006906	Total protein	AS	MR Egger	217	0.435496	1.06774	0.90585	1.25855	0.985956
ukb-d-30860_irnt	ebi-a-GCST006906	Total protein	AS	Weighted median	217	0.272534	1.06162	0.954069	1.1813
ukb-d-30860_irnt	ebi-a-GCST006906	Total protein	AS	Inverse variance weighted	217	0.689768	1.01498	0.943511	1.09187
ukb-d-30600_irnt	ebi-a-GCST006910	Albumin	CES	MR Egger	186	0.684216	0.943305	0.712348	1.24914	0.987816
ukb-d-30600_irnt	ebi-a-GCST006910	Albumin	CES	Weighted median	186	0.0547093	0.80798	0.650026	1.00432
ukb-d-30600_irnt	ebi-a-GCST006910	Albumin	CES	Inverse variance weighted	186	0.135104	0.899762	0.783355	1.03347
ukb-d-30600_irnt	ebi-a-GCST006909	Albumin	SVS	MR Egger	186	0.0219843	1.50814	1.06427	2.13712	0.987816
ukb-d-30600_irnt	ebi-a-GCST006909	Albumin	SVS	Weighted median	186	0.0857217	1.25693	0.968363	1.63149
ukb-d-30600_irnt	ebi-a-GCST006909	Albumin	SVS	Inverse variance weighted	186	0.48177	1.0671	0.89047	1.27876
ukb-d-30600_irnt	ebi-a-GCST006908	Albumin	AIS	MR Egger	187	0.0218236	1.21622	1.03032	1.43567	0.98778
ukb-d-30600_irnt	ebi-a-GCST006908	Albumin	AIS	Weighted median	187	0.508995	1.03794	0.929345	1.15922
ukb-d-30600_irnt	ebi-a-GCST006908	Albumin	AIS	Inverse variance weighted	187	0.386962	0.962352	0.88222	1.04976
ukb-d-30600_irnt	ebi-a-GCST006907	Albumin	LAS	MR Egger	186	0.245915	1.26007	0.853792	1.85967	0.987816
ukb-d-30600_irnt	ebi-a-GCST006907	Albumin	LAS	Weighted median	186	0.788792	0.960776	0.716924	1.28757
ukb-d-30600_irnt	ebi-a-GCST006907	Albumin	LAS	Inverse variance weighted	186	0.837181	0.979462	0.803586	1.19383
ukb-d-30600_irnt	ebi-a-GCST006906	Albumin	AS	MR Egger	186	0.0100192	1.21664	1.04958	1.41029	0.987812
ukb-d-30600_irnt	ebi-a-GCST006906	Albumin	AS	Weighted median	186	0.141493	1.08155	0.974224	1.2007
ukb-d-30600_irnt	ebi-a-GCST006906	Albumin	AS	Inverse variance weighted	186	0.93993	0.997026	0.922703	1.07734
ukb-d-30840_irnt	ebi-a-GCST006910	Total bilirubin	CES	MR Egger	116	0.440006	1.02307	0.965716	1.08383	0.999174
ukb-d-30840_irnt	ebi-a-GCST006910	Total bilirubin	CES	Weighted median	116	0.422511	1.02222	0.968765	1.07863
ukb-d-30840_irnt	ebi-a-GCST006910	Total bilirubin	CES	Inverse variance weighted	116	0.701708	1.01058	0.957606	1.06648
ukb-d-30840_irnt	ebi-a-GCST006909	Total bilirubin	SVS	MR Egger	116	0.40073	1.0307	0.960769	1.10571	0.999174
ukb-d-30840_irnt	ebi-a-GCST006909	Total bilirubin	SVS	Weighted median	116	0.437607	1.02598	0.961649	1.0946
ukb-d-30840_irnt	ebi-a-GCST006909	Total bilirubin	SVS	Inverse variance weighted	116	0.388934	1.02907	0.964129	1.09838
ukb-d-30840_irnt	ebi-a-GCST006908	Total bilirubin	AIS	MR Egger	117	0.64198	1.0077	0.975713	1.04074	0.99917
ukb-d-30840_irnt	ebi-a-GCST006908	Total bilirubin	AIS	Weighted median	117	0.345407	1.01324	0.985925	1.04132
ukb-d-30840_irnt	ebi-a-GCST006908	Total bilirubin	AIS	Inverse variance weighted	117	0.960629	0.99924	0.969531	1.02986
ukb-d-30840_irnt	ebi-a-GCST006907	Total bilirubin	LAS	MR Egger	117	0.841997	1.00797	0.932478	1.08957	0.99917
ukb-d-30840_irnt	ebi-a-GCST006907	Total bilirubin	LAS	Weighted median	117	0.899637	1.00448	0.937107	1.07669
ukb-d-30840_irnt	ebi-a-GCST006907	Total bilirubin	LAS	Inverse variance weighted	117	0.606947	0.980955	0.911657	1.05552
ukb-d-30840_irnt	ebi-a-GCST006906	Total bilirubin	AS	MR Egger	115	0.817013	1.00355	0.973934	1.03407	0.99918
ukb-d-30840_irnt	ebi-a-GCST006906	Total bilirubin	AS	Weighted median	115	0.510215	1.00882	0.982785	1.03555
ukb-d-30840_irnt	ebi-a-GCST006906	Total bilirubin	AS	Inverse variance weighted	115	0.831529	0.996969	0.969476	1.02524
ukb-d-30660_irnt	ebi-a-GCST006910	Direct bilirubin	CES	MR Egger	68	0.321017	1.03964	0.963357	1.12197	0.999155
ukb-d-30660_irnt	ebi-a-GCST006910	Direct bilirubin	CES	Weighted median	68	0.425812	1.02625	0.96285	1.09382
ukb-d-30660_irnt	ebi-a-GCST006910	Direct bilirubin	CES	Inverse variance weighted	68	0.447184	1.02733	0.958325	1.10131
ukb-d-30660_irnt	ebi-a-GCST006909	Direct bilirubin	SVS	MR Egger	68	0.437246	1.03247	0.952971	1.11859	0.999155
ukb-d-30660_irnt	ebi-a-GCST006909	Direct bilirubin	SVS	Weighted median	68	0.452527	1.03048	0.952838	1.11445
ukb-d-30660_irnt	ebi-a-GCST006909	Direct bilirubin	SVS	Inverse variance weighted	68	0.329101	1.03689	0.964129	1.11515
ukb-d-30660_irnt	ebi-a-GCST006908	Direct bilirubin	AIS	MR Egger	69	0.660516	1.00938	0.968366	1.05213	0.999148
ukb-d-30660_irnt	ebi-a-GCST006908	Direct bilirubin	AIS	Weighted median	69	0.346048	1.01556	0.983464	1.0487
ukb-d-30660_irnt	ebi-a-GCST006908	Direct bilirubin	AIS	Inverse variance weighted	69	0.965771	0.999168	0.9619	1.03788
ukb-d-30660_irnt	ebi-a-GCST006907	Direct bilirubin	LAS	MR Egger	69	0.626739	1.02319	0.93329	1.12175	0.999148
ukb-d-30660_irnt	ebi-a-GCST006907	Direct bilirubin	LAS	Weighted median	69	0.904475	1.00506	0.925577	1.09136
ukb-d-30660_irnt	ebi-a-GCST006907	Direct bilirubin	LAS	Inverse variance weighted	69	0.464094	0.96739	0.885227	1.05718
ukb-d-30660_irnt	ebi-a-GCST006906	Direct bilirubin	AS	MR Egger	68	0.8014	1.00498	0.966968	1.04449	0.999155
ukb-d-30660_irnt	ebi-a-GCST006906	Direct bilirubin	AS	Weighted median	68	0.556422	1.00945	0.978303	1.04159
ukb-d-30660_irnt	ebi-a-GCST006906	Direct bilirubin	AS	Inverse variance weighted	68	0.775901	0.994874	0.960287	1.03071
ebi-a-GCST90002232	ebi-a-GCST006910	Fasting glucose	CES	MR Egger	63	0.413645	1.21033	0.768241	1.90681	0.992842
ebi-a-GCST90002232	ebi-a-GCST006910	Fasting glucose	CES	Weighted median	63	0.761258	1.05851	0.733461	1.52763
ebi-a-GCST90002232	ebi-a-GCST006910	Fasting glucose	CES	Inverse variance weighted	63	0.273522	1.14788	0.896774	1.4693
ebi-a-GCST90002232	ebi-a-GCST006909	Fasting glucose	SVS	MR Egger	63	0.177246	0.682176	0.393913	1.18139	0.992842
ebi-a-GCST90002232	ebi-a-GCST006909	Fasting glucose	SVS	Weighted median	63	0.12188	0.677139	0.413182	1.10972
ebi-a-GCST90002232	ebi-a-GCST006909	Fasting glucose	SVS	Inverse variance weighted	63	0.213779	1.21913	0.892054	1.66612
ebi-a-GCST90002232	ebi-a-GCST006908	Fasting glucose	AIS	MR Egger	63	0.726416	0.947441	0.701148	1.28025	0.992842
ebi-a-GCST90002232	ebi-a-GCST006908	Fasting glucose	AIS	Weighted median	63	0.614948	0.946795	0.765136	1.17158
ebi-a-GCST90002232	ebi-a-GCST006908	Fasting glucose	AIS	Inverse variance weighted	63	0.0257156	1.20853	1.02323	1.42738
ebi-a-GCST90002232	ebi-a-GCST006907	Fasting glucose	LAS	MR Egger	63	0.419449	1.36821	0.642487	2.91367	0.992842
ebi-a-GCST90002232	ebi-a-GCST006907	Fasting glucose	LAS	Weighted median	63	0.0541507	1.66972	0.990891	2.81359
ebi-a-GCST90002232	ebi-a-GCST006907	Fasting glucose	LAS	Inverse variance weighted	63	0.00770165	1.75072	1.15966	2.64301
ebi-a-GCST90002232	ebi-a-GCST006906	Fasting glucose	AS	MR Egger	63	0.787227	0.961811	0.725827	1.27452	0.992842
ebi-a-GCST90002232	ebi-a-GCST006906	Fasting glucose	AS	Weighted median	63	0.836105	0.979477	0.804767	1.19211
ebi-a-GCST90002232	ebi-a-GCST006906	Fasting glucose	AS	Inverse variance weighted	63	0.087797	1.14452	0.980205	1.33637
ebi-a-GCST90002238	ebi-a-GCST006910	Fasting insulin	CES	MR Egger	38	0.782545	1.24259	0.268824	5.74362	0.980739
ebi-a-GCST90002238	ebi-a-GCST006910	Fasting insulin	CES	Weighted median	38	0.324644	0.710045	0.359216	1.40351
ebi-a-GCST90002238	ebi-a-GCST006910	Fasting insulin	CES	Inverse variance weighted	38	0.642639	0.892709	0.552721	1.44183
ebi-a-GCST90002238	ebi-a-GCST006909	Fasting insulin	SVS	MR Egger	38	0.969678	1.0498	0.0871464	12.6464	0.980739
ebi-a-GCST90002238	ebi-a-GCST006909	Fasting insulin	SVS	Weighted median	38	0.00146611	4.06189	1.71274	9.63308
ebi-a-GCST90002238	ebi-a-GCST006909	Fasting insulin	SVS	Inverse variance weighted	38	0.0374813	2.28162	1.04893	4.96297
ebi-a-GCST90002238	ebi-a-GCST006908	Fasting insulin	AIS	MR Egger	38	0.738054	1.19733	0.420107	3.41245	0.980739
ebi-a-GCST90002238	ebi-a-GCST006908	Fasting insulin	AIS	Weighted median	38	0.372515	1.18144	0.818955	1.70437
ebi-a-GCST90002238	ebi-a-GCST006908	Fasting insulin	AIS	Inverse variance weighted	38	0.226108	1.22506	0.88188	1.70178
ebi-a-GCST90002238	ebi-a-GCST006907	Fasting insulin	LAS	MR Egger	38	0.999223	0.998656	0.0678821	14.6919	0.980739
ebi-a-GCST90002238	ebi-a-GCST006907	Fasting insulin	LAS	Weighted median	38	0.479742	1.38631	0.56031	3.42998
ebi-a-GCST90002238	ebi-a-GCST006907	Fasting insulin	LAS	Inverse variance weighted	38	0.483366	1.35442	0.579856	3.16362
ebi-a-GCST90002238	ebi-a-GCST006906	Fasting insulin	AS	MR Egger	38	0.382831	1.52308	0.598906	3.87336	0.980739
ebi-a-GCST90002238	ebi-a-GCST006906	Fasting insulin	AS	Weighted median	38	0.0709386	1.35175	0.974604	1.87484
ebi-a-GCST90002238	ebi-a-GCST006906	Fasting insulin	AS	Inverse variance weighted	38	0.140017	1.24771	0.92995	1.67405
ebi-a-GCST90002244	ebi-a-GCST006910	Glycated hemoglobin levels	CES	MR Egger	70	0.0946169	0.555063	0.281025	1.09633	0.99064
ebi-a-GCST90002244	ebi-a-GCST006910	Glycated hemoglobin levels	CES	Weighted median	70	0.350646	0.762334	0.431173	1.34784
ebi-a-GCST90002244	ebi-a-GCST006910	Glycated hemoglobin levels	CES	Inverse variance weighted	70	0.293423	0.816547	0.559474	1.19174
ebi-a-GCST90002244	ebi-a-GCST006909	Glycated hemoglobin levels	SVS	MR Egger	70	0.872829	1.06868	0.475269	2.40301	0.99064
ebi-a-GCST90002244	ebi-a-GCST006909	Glycated hemoglobin levels	SVS	Weighted median	70	0.58261	1.22685	0.591734	2.54364
ebi-a-GCST90002244	ebi-a-GCST006909	Glycated hemoglobin levels	SVS	Inverse variance weighted	70	0.271622	1.28471	0.821895	2.00814
ebi-a-GCST90002244	ebi-a-GCST006908	Glycated hemoglobin levels	AIS	MR Egger	70	0.419841	0.818438	0.504492	1.32776	0.99064
ebi-a-GCST90002244	ebi-a-GCST006908	Glycated hemoglobin levels	AIS	Weighted median	70	0.453044	0.891076	0.659305	1.20432
ebi-a-GCST90002244	ebi-a-GCST006908	Glycated hemoglobin levels	AIS	Inverse variance weighted	70	0.601775	0.931288	0.712799	1.21675
ebi-a-GCST90002244	ebi-a-GCST006907	Glycated hemoglobin levels	LAS	MR Egger	70	0.305718	1.7645	0.600125	5.18804	0.99064
ebi-a-GCST90002244	ebi-a-GCST006907	Glycated hemoglobin levels	LAS	Weighted median	70	0.539535	1.28287	0.578858	2.8431
ebi-a-GCST90002244	ebi-a-GCST006907	Glycated hemoglobin levels	LAS	Inverse variance weighted	70	0.11974	1.60262	0.884699	2.90312
ebi-a-GCST90002244	ebi-a-GCST006906	Glycated hemoglobin levels	AS	MR Egger	70	0.329388	0.795455	0.503885	1.25574	0.99064
ebi-a-GCST90002244	ebi-a-GCST006906	Glycated hemoglobin levels	AS	Weighted median	70	0.541943	0.914324	0.685622	1.21931
ebi-a-GCST90002244	ebi-a-GCST006906	Glycated hemoglobin levels	AS	Inverse variance weighted	70	0.696422	0.950829	0.738068	1.22492
ieu-b-107	ebi-a-GCST006910	apolipoprotein A-I	CES	MR Egger	262	0.275344	0.912882	0.775243	1.07496	0.993572
ieu-b-107	ebi-a-GCST006910	apolipoprotein A-I	CES	Weighted median	262	0.324115	0.917624	0.773484	1.08862
ieu-b-107	ebi-a-GCST006910	apolipoprotein A-I	CES	Inverse variance weighted	262	0.0723075	0.911559	0.823997	1.00842
ieu-b-107	ebi-a-GCST006909	apolipoprotein A-I	SVS	MR Egger	261	0.626225	0.948974	0.768827	1.17133	0.993585
ieu-b-107	ebi-a-GCST006909	apolipoprotein A-I	SVS	Weighted median	261	0.556897	0.944086	0.779184	1.14389
ieu-b-107	ebi-a-GCST006909	apolipoprotein A-I	SVS	Inverse variance weighted	261	0.00511206	0.828777	0.726678	0.945222
ieu-b-107	ebi-a-GCST006908	apolipoprotein A-I	AIS	MR Egger	262	0.975172	0.998396	0.902471	1.10452	0.993572
ieu-b-107	ebi-a-GCST006908	apolipoprotein A-I	AIS	Weighted median	262	0.576226	0.976332	0.897671	1.06189
ieu-b-107	ebi-a-GCST006908	apolipoprotein A-I	AIS	Inverse variance weighted	262	0.0119231	0.922038	0.865507	0.982262
ieu-b-107	ebi-a-GCST006907	apolipoprotein A-I	LAS	MR Egger	262	0.940399	0.991308	0.788704	1.24596	0.993578
ieu-b-107	ebi-a-GCST006907	apolipoprotein A-I	LAS	Weighted median	262	0.913281	1.01276	0.806127	1.27236
ieu-b-107	ebi-a-GCST006907	apolipoprotein A-I	LAS	Inverse variance weighted	262	0.0164551	0.839843	0.728214	0.968585
ieu-b-107	ebi-a-GCST006906	apolipoprotein A-I	AS	MR Egger	261	0.790054	0.987383	0.899355	1.08403	0.993587
ieu-b-107	ebi-a-GCST006906	apolipoprotein A-I	AS	Weighted median	261	0.172507	0.947378	0.876584	1.02389
ieu-b-107	ebi-a-GCST006906	apolipoprotein A-I	AS	Inverse variance weighted	261	0.00667077	0.922165	0.869728	0.977764
ieu-b-108	ebi-a-GCST006910	apolipoprotein B	CES	MR Egger	171	0.0824593	1.17623	0.980402	1.41117	0.995056
ieu-b-108	ebi-a-GCST006910	apolipoprotein B	CES	Weighted median	171	0.907725	0.988992	0.820167	1.19257
ieu-b-108	ebi-a-GCST006910	apolipoprotein B	CES	Inverse variance weighted	171	0.581285	1.0369	0.911614	1.1794
ieu-b-108	ebi-a-GCST006909	apolipoprotein B	SVS	MR Egger	172	0.839266	1.01994	0.843043	1.23395	0.995034
ieu-b-108	ebi-a-GCST006909	apolipoprotein B	SVS	Weighted median	172	0.772113	0.967878	0.775993	1.20721
ieu-b-108	ebi-a-GCST006909	apolipoprotein B	SVS	Inverse variance weighted	172	0.27888	1.07781	0.941103	1.23439
ieu-b-108	ebi-a-GCST006908	apolipoprotein B	AIS	MR Egger	172	0.00413428	1.17545	1.05408	1.3108	0.995034
ieu-b-108	ebi-a-GCST006908	apolipoprotein B	AIS	Weighted median	172	0.153713	1.07743	0.972495	1.1937
ieu-b-108	ebi-a-GCST006908	apolipoprotein B	AIS	Inverse variance weighted	172	0.00299316	1.12556	1.041	1.217
ieu-b-108	ebi-a-GCST006907	apolipoprotein B	LAS	MR Egger	170	0.0084459	1.37777	1.08849	1.74393	0.995028
ieu-b-108	ebi-a-GCST006907	apolipoprotein B	LAS	Weighted median	170	0.0386862	1.28272	1.01303	1.6242
ieu-b-108	ebi-a-GCST006907	apolipoprotein B	LAS	Inverse variance weighted	170	1.15352e-05	1.4479	1.22719	1.70831
ieu-b-108	ebi-a-GCST006906	apolipoprotein B	AS	MR Egger	172	0.00602538	1.15851	1.04441	1.28508	0.995034
ieu-b-108	ebi-a-GCST006906	apolipoprotein B	AS	Weighted median	172	0.0522451	1.09898	0.999082	1.20886
ieu-b-108	ebi-a-GCST006906	apolipoprotein B	AS	Inverse variance weighted	172	0.00402505	1.115	1.03528	1.20086
ieu-b-109	ebi-a-GCST006910	HDL cholesterol	CES	MR Egger	312	0.931617	1.00669	0.864603	1.17212	0.993216
ieu-b-109	ebi-a-GCST006910	HDL cholesterol	CES	Weighted median	312	0.509574	0.937021	0.772306	1.13687
ieu-b-109	ebi-a-GCST006910	HDL cholesterol	CES	Inverse variance weighted	312	0.0769932	0.916544	0.832159	1.00949
ieu-b-109	ebi-a-GCST006909	HDL cholesterol	SVS	MR Egger	313	0.487753	0.933221	0.767894	1.13414	0.993254
ieu-b-109	ebi-a-GCST006909	HDL cholesterol	SVS	Weighted median	313	0.442387	0.922202	0.75003	1.1339
ieu-b-109	ebi-a-GCST006909	HDL cholesterol	SVS	Inverse variance weighted	313	0.00278993	0.826099	0.728861	0.936309
ieu-b-109	ebi-a-GCST006908	HDL cholesterol	AIS	MR Egger	313	0.466429	1.03429	0.944685	1.13239	0.993254
ieu-b-109	ebi-a-GCST006908	HDL cholesterol	AIS	Weighted median	313	0.758456	0.985042	0.89482	1.08436
ieu-b-109	ebi-a-GCST006908	HDL cholesterol	AIS	Inverse variance weighted	313	0.00991831	0.925555	0.872701	0.981611
ieu-b-109	ebi-a-GCST006907	HDL cholesterol	LAS	MR Egger	313	0.849731	1.02084	0.824866	1.26336	0.993202
ieu-b-109	ebi-a-GCST006907	HDL cholesterol	LAS	Weighted median	313	0.669367	1.05209	0.833358	1.32823
ieu-b-109	ebi-a-GCST006907	HDL cholesterol	LAS	Inverse variance weighted	313	0.00612613	0.825518	0.719747	0.946834
ieu-b-109	ebi-a-GCST006906	HDL cholesterol	AS	MR Egger	312	0.786238	1.0117	0.93019	1.10035	0.993267
ieu-b-109	ebi-a-GCST006906	HDL cholesterol	AS	Weighted median	312	0.797767	0.988361	0.903702	1.08095
ieu-b-109	ebi-a-GCST006906	HDL cholesterol	AS	Inverse variance weighted	312	0.00858306	0.929714	0.880533	0.981641
ieu-b-110	ebi-a-GCST006910	LDL cholesterol	CES	MR Egger	148	0.0475518	1.25408	1.00434	1.56592	0.994118
ieu-b-110	ebi-a-GCST006910	LDL cholesterol	CES	Weighted median	148	0.840107	1.02155	0.830448	1.25662
ieu-b-110	ebi-a-GCST006910	LDL cholesterol	CES	Inverse variance weighted	148	0.909136	1.00852	0.871819	1.16665
ieu-b-110	ebi-a-GCST006909	LDL cholesterol	SVS	MR Egger	148	0.238224	1.16489	0.904866	1.49962	0.994118
ieu-b-110	ebi-a-GCST006909	LDL cholesterol	SVS	Weighted median	148	0.916285	1.01268	0.800684	1.2808
ieu-b-110	ebi-a-GCST006909	LDL cholesterol	SVS	Inverse variance weighted	148	0.801646	1.02146	0.865535	1.20547
ieu-b-110	ebi-a-GCST006908	LDL cholesterol	AIS	MR Egger	148	0.000591091	1.29079	1.11943	1.48838	0.994118
ieu-b-110	ebi-a-GCST006908	LDL cholesterol	AIS	Weighted median	148	0.0277549	1.14578	1.015	1.2934
ieu-b-110	ebi-a-GCST006908	LDL cholesterol	AIS	Inverse variance weighted	148	0.0916448	1.0856	0.986785	1.1943
ieu-b-110	ebi-a-GCST006907	LDL cholesterol	LAS	MR Egger	148	0.00452249	1.55231	1.15128	2.09302	0.994118
ieu-b-110	ebi-a-GCST006907	LDL cholesterol	LAS	Weighted median	148	0.00614688	1.44478	1.11041	1.87982
ieu-b-110	ebi-a-GCST006907	LDL cholesterol	LAS	Inverse variance weighted	148	0.000366609	1.42116	1.17132	1.72428
ieu-b-110	ebi-a-GCST006906	LDL cholesterol	AS	MR Egger	148	0.000713072	1.26694	1.10794	1.44877	0.994118
ieu-b-110	ebi-a-GCST006906	LDL cholesterol	AS	Weighted median	148	0.0244286	1.13381	1.01633	1.26486
ieu-b-110	ebi-a-GCST006906	LDL cholesterol	AS	Inverse variance weighted	148	0.126798	1.07265	0.980301	1.1737
ieu-b-111	ebi-a-GCST006910	triglycerides	CES	MR Egger	271	0.735812	0.974189	0.837028	1.13383	0.993181
ieu-b-111	ebi-a-GCST006910	triglycerides	CES	Weighted median	271	0.246568	0.90921	0.774006	1.06803
ieu-b-111	ebi-a-GCST006910	triglycerides	CES	Inverse variance weighted	271	0.323978	0.951265	0.861356	1.05056
ieu-b-111	ebi-a-GCST006909	triglycerides	SVS	MR Egger	271	0.935819	1.00824	0.825915	1.23081	0.993181
ieu-b-111	ebi-a-GCST006909	triglycerides	SVS	Weighted median	271	0.68363	0.959486	0.786412	1.17065
ieu-b-111	ebi-a-GCST006909	triglycerides	SVS	Inverse variance weighted	271	0.0231351	1.16535	1.02119	1.32986
ieu-b-111	ebi-a-GCST006908	triglycerides	AIS	MR Egger	271	0.977932	1.00126	0.915814	1.09468	0.993181
ieu-b-111	ebi-a-GCST006908	triglycerides	AIS	Weighted median	271	0.192405	1.05861	0.971722	1.15327
ieu-b-111	ebi-a-GCST006908	triglycerides	AIS	Inverse variance weighted	271	0.0438648	1.06241	1.00166	1.12684
ieu-b-111	ebi-a-GCST006907	triglycerides	LAS	MR Egger	272	0.496041	1.07365	0.875223	1.31707	0.993171
ieu-b-111	ebi-a-GCST006907	triglycerides	LAS	Weighted median	272	0.181703	1.16118	0.932512	1.44592
ieu-b-111	ebi-a-GCST006907	triglycerides	LAS	Inverse variance weighted	272	0.0014613	1.24461	1.08768	1.42418
ieu-b-111	ebi-a-GCST006906	triglycerides	AS	MR Egger	271	0.927191	1.004	0.92164	1.09373	0.993181
ieu-b-111	ebi-a-GCST006906	triglycerides	AS	Weighted median	271	0.276751	1.04684	0.963948	1.13687
ieu-b-111	ebi-a-GCST006906	triglycerides	AS	Inverse variance weighted	271	0.0802796	1.05171	0.993938	1.11285
ukb-d-30790_irnt	ebi-a-GCST006910	Lipoprotein A	CES	MR Egger	15	0.201477	1.04483	0.980167	1.11377	0.999863
ukb-d-30790_irnt	ebi-a-GCST006910	Lipoprotein A	CES	Weighted median	15	0.223808	1.03751	0.977745	1.10092
ukb-d-30790_irnt	ebi-a-GCST006910	Lipoprotein A	CES	Inverse variance weighted	15	0.0233881	1.06281	1.00828	1.12029
ukb-d-30790_irnt	ebi-a-GCST006909	Lipoprotein A	SVS	MR Egger	14	0.439048	0.959512	0.86715	1.06171	0.999871
ukb-d-30790_irnt	ebi-a-GCST006909	Lipoprotein A	SVS	Weighted median	14	0.445757	0.973331	0.907997	1.04337
ukb-d-30790_irnt	ebi-a-GCST006909	Lipoprotein A	SVS	Inverse variance weighted	14	0.90851	0.995046	0.914231	1.083
ukb-d-30790_irnt	ebi-a-GCST006908	Lipoprotein A	AIS	MR Egger	14	0.0649661	1.03973	1.00137	1.07955	0.999871
ukb-d-30790_irnt	ebi-a-GCST006908	Lipoprotein A	AIS	Weighted median	14	0.0441681	1.03005	1.00077	1.06019
ukb-d-30790_irnt	ebi-a-GCST006908	Lipoprotein A	AIS	Inverse variance weighted	14	0.00293291	1.04666	1.01568	1.07858
ukb-d-30790_irnt	ebi-a-GCST006907	Lipoprotein A	LAS	MR Egger	14	0.000839548	1.19688	1.10515	1.29624	0.999871
ukb-d-30790_irnt	ebi-a-GCST006907	Lipoprotein A	LAS	Weighted median	14	2.38706e-07	1.20186	1.12088	1.28868
ukb-d-30790_irnt	ebi-a-GCST006907	Lipoprotein A	LAS	Inverse variance weighted	14	2.31146e-09	1.22049	1.14326	1.30293
ukb-d-30790_irnt	ebi-a-GCST006906	Lipoprotein A	AS	MR Egger	14	0.11235	1.03292	0.995347	1.07191	0.999871
ukb-d-30790_irnt	ebi-a-GCST006906	Lipoprotein A	AS	Weighted median	14	0.0943311	1.02348	0.996026	1.0517
ukb-d-30790_irnt	ebi-a-GCST006906	Lipoprotein A	AS	Inverse variance weighted	14	0.0115724	1.03877	1.00855	1.06989
ukb-d-30800_irnt	ebi-a-GCST006910	Oestradiol	CES	Wald ratio	1	0.0118929	0.205239	0.0597521	0.704964
ukb-d-30800_irnt	ebi-a-GCST006909	Oestradiol	SVS	Wald ratio	1	0.61107	1.46557	0.335891	6.3946
ukb-d-30800_irnt	ebi-a-GCST006908	Oestradiol	AIS	Wald ratio	1	0.260589	0.686727	0.3568	1.32173
ukb-d-30800_irnt	ebi-a-GCST006907	Oestradiol	LAS	Wald ratio	1	0.352676	0.467071	0.09379	2.32599
ukb-d-30800_irnt	ebi-a-GCST006906	Oestradiol	AS	Wald ratio	1	0.263985	0.713714	0.394918	1.28985
ukb-d-30770_irnt	ebi-a-GCST006910	IGF-1	CES	MR Egger	299	0.820826	1.02264	0.84265	1.24108	0.990268
ukb-d-30770_irnt	ebi-a-GCST006910	IGF-1	CES	Weighted median	299	0.514746	0.945641	0.799276	1.11881
ukb-d-30770_irnt	ebi-a-GCST006910	IGF-1	CES	Inverse variance weighted	299	0.476452	1.03701	0.938285	1.14613
ukb-d-30770_irnt	ebi-a-GCST006909	IGF-1	SVS	MR Egger	300	0.186497	0.842596	0.653905	1.08574	0.99025
ukb-d-30770_irnt	ebi-a-GCST006909	IGF-1	SVS	Weighted median	300	0.243786	0.869089	0.686431	1.10035
ukb-d-30770_irnt	ebi-a-GCST006909	IGF-1	SVS	Inverse variance weighted	300	0.855909	0.98785	0.865737	1.12719
ukb-d-30770_irnt	ebi-a-GCST006908	IGF-1	AIS	MR Egger	300	0.344303	1.0552	0.944173	1.17927	0.99025
ukb-d-30770_irnt	ebi-a-GCST006908	IGF-1	AIS	Weighted median	300	0.752369	1.01569	0.922058	1.11883
ukb-d-30770_irnt	ebi-a-GCST006908	IGF-1	AIS	Inverse variance weighted	300	0.878871	1.00452	0.947948	1.06446
ukb-d-30770_irnt	ebi-a-GCST006907	IGF-1	LAS	MR Egger	300	0.806326	1.0352	0.78526	1.3647	0.99025
ukb-d-30770_irnt	ebi-a-GCST006907	IGF-1	LAS	Weighted median	300	0.782315	1.03178	0.826432	1.28815
ukb-d-30770_irnt	ebi-a-GCST006907	IGF-1	LAS	Inverse variance weighted	300	0.12258	0.893303	0.774099	1.03086
ukb-d-30770_irnt	ebi-a-GCST006906	IGF-1	AS	MR Egger	300	0.731511	1.01845	0.917534	1.13047	0.99025
ukb-d-30770_irnt	ebi-a-GCST006906	IGF-1	AS	Weighted median	300	0.583838	0.975115	0.891039	1.06712
ukb-d-30770_irnt	ebi-a-GCST006906	IGF-1	AS	Inverse variance weighted	300	0.915051	0.997038	0.944146	1.05289
ukb-d-30830_irnt	ebi-a-GCST006910	SHBG	CES	MR Egger	233	0.422827	0.942037	0.814269	1.08985	0.993595
ukb-d-30830_irnt	ebi-a-GCST006910	SHBG	CES	Weighted median	233	0.265146	0.913522	0.779159	1.07105
ukb-d-30830_irnt	ebi-a-GCST006910	SHBG	CES	Inverse variance weighted	233	0.951749	0.997078	0.906908	1.09621
ukb-d-30830_irnt	ebi-a-GCST006909	SHBG	SVS	MR Egger	232	0.434627	0.929755	0.77474	1.11579	0.993567
ukb-d-30830_irnt	ebi-a-GCST006909	SHBG	SVS	Weighted median	232	0.396108	1.08833	0.895067	1.32332
ukb-d-30830_irnt	ebi-a-GCST006909	SHBG	SVS	Inverse variance weighted	232	0.0200358	0.869113	0.772204	0.978184
ukb-d-30830_irnt	ebi-a-GCST006908	SHBG	AIS	MR Egger	233	0.458875	0.969586	0.893618	1.05201	0.993595
ukb-d-30830_irnt	ebi-a-GCST006908	SHBG	AIS	Weighted median	233	0.188364	0.942729	0.863422	1.02932
ukb-d-30830_irnt	ebi-a-GCST006908	SHBG	AIS	Inverse variance weighted	233	0.0472795	0.947564	0.898457	0.999354
ukb-d-30830_irnt	ebi-a-GCST006907	SHBG	LAS	MR Egger	232	0.271903	0.893058	0.730233	1.09219	0.993567
ukb-d-30830_irnt	ebi-a-GCST006907	SHBG	LAS	Weighted median	232	0.395795	0.912256	0.738006	1.12765
ukb-d-30830_irnt	ebi-a-GCST006907	SHBG	LAS	Inverse variance weighted	232	0.43843	0.94986	0.833968	1.08186
ukb-d-30830_irnt	ebi-a-GCST006906	SHBG	AS	MR Egger	233	0.319289	0.961152	0.889201	1.03893	0.993595
ukb-d-30830_irnt	ebi-a-GCST006906	SHBG	AS	Weighted median	233	0.209053	0.950572	0.878284	1.02881
ukb-d-30830_irnt	ebi-a-GCST006906	SHBG	AS	Inverse variance weighted	233	0.0431398	0.949324	0.902663	0.998398
ukb-d-30850_irnt	ebi-a-GCST006910	Testosterone	CES	MR Egger	86	0.0567287	0.551536	0.301581	1.00866	0.987829
ukb-d-30850_irnt	ebi-a-GCST006910	Testosterone	CES	Weighted median	86	0.0374075	0.581959	0.349531	0.968945
ukb-d-30850_irnt	ebi-a-GCST006910	Testosterone	CES	Inverse variance weighted	86	0.0865702	0.747323	0.535604	1.04273
ukb-d-30850_irnt	ebi-a-GCST006909	Testosterone	SVS	MR Egger	85	0.537831	1.25833	0.607618	2.60592	0.987879
ukb-d-30850_irnt	ebi-a-GCST006909	Testosterone	SVS	Weighted median	85	0.317127	1.35266	0.748441	2.44465
ukb-d-30850_irnt	ebi-a-GCST006909	Testosterone	SVS	Inverse variance weighted	85	0.707985	0.925732	0.618174	1.38631
ukb-d-30850_irnt	ebi-a-GCST006908	Testosterone	AIS	MR Egger	87	0.967497	0.992787	0.701587	1.40485	0.98778
ukb-d-30850_irnt	ebi-a-GCST006908	Testosterone	AIS	Weighted median	87	0.601526	0.92631	0.694996	1.23461
ukb-d-30850_irnt	ebi-a-GCST006908	Testosterone	AIS	Inverse variance weighted	87	0.167065	0.872792	0.719598	1.0586
ukb-d-30850_irnt	ebi-a-GCST006907	Testosterone	LAS	MR Egger	85	0.69611	0.854595	0.389501	1.87505	0.987879
ukb-d-30850_irnt	ebi-a-GCST006907	Testosterone	LAS	Weighted median	85	0.574169	1.2233	0.605637	2.47091
ukb-d-30850_irnt	ebi-a-GCST006907	Testosterone	LAS	Inverse variance weighted	85	0.53514	0.872865	0.567959	1.34146
ukb-d-30850_irnt	ebi-a-GCST006906	Testosterone	AS	MR Egger	86	0.997825	0.999547	0.722621	1.3826	0.987829
ukb-d-30850_irnt	ebi-a-GCST006906	Testosterone	AS	Weighted median	86	0.765163	0.958254	0.724373	1.26765
ukb-d-30850_irnt	ebi-a-GCST006906	Testosterone	AS	Inverse variance weighted	86	0.138741	0.8732	0.729718	1.04489
ukb-d-30650_irnt	ebi-a-GCST006910	Aspartate aminotransferase	CES	MR Egger	200	0.972753	0.994321	0.717424	1.37809	0.987539
ukb-d-30650_irnt	ebi-a-GCST006910	Aspartate aminotransferase	CES	Weighted median	200	0.984401	0.997588	0.7831	1.27082
ukb-d-30650_irnt	ebi-a-GCST006910	Aspartate aminotransferase	CES	Inverse variance weighted	200	0.473086	1.05451	0.912178	1.21905
ukb-d-30650_irnt	ebi-a-GCST006909	Aspartate aminotransferase	SVS	MR Egger	202	0.373401	0.829118	0.549306	1.25146	0.98754
ukb-d-30650_irnt	ebi-a-GCST006909	Aspartate aminotransferase	SVS	Weighted median	202	0.12011	0.805085	0.612502	1.05822
ukb-d-30650_irnt	ebi-a-GCST006909	Aspartate aminotransferase	SVS	Inverse variance weighted	202	0.758432	1.02937	0.855964	1.2379
ukb-d-30650_irnt	ebi-a-GCST006908	Aspartate aminotransferase	AIS	MR Egger	203	0.586061	0.943936	0.767183	1.16141	0.987539
ukb-d-30650_irnt	ebi-a-GCST006908	Aspartate aminotransferase	AIS	Weighted median	203	0.624654	1.02801	0.920301	1.14834
ukb-d-30650_irnt	ebi-a-GCST006908	Aspartate aminotransferase	AIS	Inverse variance weighted	203	0.081842	1.08667	0.989551	1.19333
ukb-d-30650_irnt	ebi-a-GCST006907	Aspartate aminotransferase	LAS	MR Egger	203	0.303251	0.775277	0.47812	1.25712	0.987516
ukb-d-30650_irnt	ebi-a-GCST006907	Aspartate aminotransferase	LAS	Weighted median	203	0.832846	1.03116	0.775462	1.37118
ukb-d-30650_irnt	ebi-a-GCST006907	Aspartate aminotransferase	LAS	Inverse variance weighted	203	0.0667591	1.2259	0.986022	1.52413
ukb-d-30650_irnt	ebi-a-GCST006906	Aspartate aminotransferase	AS	MR Egger	203	0.844431	0.981647	0.81603	1.18088	0.987539
ukb-d-30650_irnt	ebi-a-GCST006906	Aspartate aminotransferase	AS	Weighted median	203	0.255814	1.06168	0.957547	1.17713
ukb-d-30650_irnt	ebi-a-GCST006906	Aspartate aminotransferase	AS	Inverse variance weighted	203	0.0131186	1.11156	1.02244	1.20844
ukb-d-30620_irnt	ebi-a-GCST006910	Alanine aminotransferase	CES	MR Egger	180	0.613256	0.923804	0.679734	1.25551	0.988022
ukb-d-30620_irnt	ebi-a-GCST006910	Alanine aminotransferase	CES	Weighted median	180	0.980388	1.00312	0.782369	1.28616
ukb-d-30620_irnt	ebi-a-GCST006910	Alanine aminotransferase	CES	Inverse variance weighted	180	0.0669927	1.1493	0.990302	1.33382
ukb-d-30620_irnt	ebi-a-GCST006909	Alanine aminotransferase	SVS	MR Egger	181	0.860167	0.966165	0.659129	1.41622	0.988089
ukb-d-30620_irnt	ebi-a-GCST006909	Alanine aminotransferase	SVS	Weighted median	181	0.214256	0.834396	0.627025	1.11035
ukb-d-30620_irnt	ebi-a-GCST006909	Alanine aminotransferase	SVS	Inverse variance weighted	181	0.152438	1.1457	0.95096	1.38031
ukb-d-30620_irnt	ebi-a-GCST006908	Alanine aminotransferase	AIS	MR Egger	181	0.617127	0.950331	0.778543	1.16002	0.988089
ukb-d-30620_irnt	ebi-a-GCST006908	Alanine aminotransferase	AIS	Weighted median	181	0.0233158	1.15354	1.0196	1.30508
ukb-d-30620_irnt	ebi-a-GCST006908	Alanine aminotransferase	AIS	Inverse variance weighted	181	0.00263044	1.16322	1.05408	1.28365
ukb-d-30620_irnt	ebi-a-GCST006907	Alanine aminotransferase	LAS	MR Egger	180	0.400731	0.824067	0.525313	1.29273	0.988022
ukb-d-30620_irnt	ebi-a-GCST006907	Alanine aminotransferase	LAS	Weighted median	180	0.567293	0.915083	0.675169	1.24025
ukb-d-30620_irnt	ebi-a-GCST006907	Alanine aminotransferase	LAS	Inverse variance weighted	180	0.38219	1.1018	0.886478	1.36943
ukb-d-30620_irnt	ebi-a-GCST006906	Alanine aminotransferase	AS	MR Egger	181	0.545049	0.945445	0.788646	1.13342	0.988089
ukb-d-30620_irnt	ebi-a-GCST006906	Alanine aminotransferase	AS	Weighted median	181	0.254399	1.06822	0.953612	1.19661
ukb-d-30620_irnt	ebi-a-GCST006906	Alanine aminotransferase	AS	Inverse variance weighted	181	0.00283266	1.14642	1.04805	1.25403
ukb-d-30610_irnt	ebi-a-GCST006910	Alkaline phosphatase	CES	MR Egger	272	0.744352	1.0226	0.894201	1.16943	0.993489
ukb-d-30610_irnt	ebi-a-GCST006910	Alkaline phosphatase	CES	Weighted median	272	0.987013	0.998828	0.867242	1.15038
ukb-d-30610_irnt	ebi-a-GCST006910	Alkaline phosphatase	CES	Inverse variance weighted	272	0.826247	1.00956	0.92733	1.09908
ukb-d-30610_irnt	ebi-a-GCST006909	Alkaline phosphatase	SVS	MR Egger	275	0.530739	0.944468	0.790145	1.12893	0.993435
ukb-d-30610_irnt	ebi-a-GCST006909	Alkaline phosphatase	SVS	Weighted median	275	0.738415	1.03207	0.857529	1.24214
ukb-d-30610_irnt	ebi-a-GCST006909	Alkaline phosphatase	SVS	Inverse variance weighted	275	0.0597162	1.11719	0.995472	1.25379
ukb-d-30610_irnt	ebi-a-GCST006908	Alkaline phosphatase	AIS	MR Egger	274	0.658468	0.98262	0.909202	1.06197	0.993451
ukb-d-30610_irnt	ebi-a-GCST006908	Alkaline phosphatase	AIS	Weighted median	274	0.532173	1.02693	0.944789	1.1162
ukb-d-30610_irnt	ebi-a-GCST006908	Alkaline phosphatase	AIS	Inverse variance weighted	274	0.280385	1.02757	0.978059	1.07959
ukb-d-30610_irnt	ebi-a-GCST006907	Alkaline phosphatase	LAS	MR Egger	273	0.343601	0.90586	0.738505	1.11114	0.993469
ukb-d-30610_irnt	ebi-a-GCST006907	Alkaline phosphatase	LAS	Weighted median	273	0.916802	1.0114	0.817568	1.2512
ukb-d-30610_irnt	ebi-a-GCST006907	Alkaline phosphatase	LAS	Inverse variance weighted	273	0.96133	1.00322	0.881101	1.14225
ukb-d-30610_irnt	ebi-a-GCST006906	Alkaline phosphatase	AS	MR Egger	273	0.780925	0.989955	0.922036	1.06288	0.993469
ukb-d-30610_irnt	ebi-a-GCST006906	Alkaline phosphatase	AS	Weighted median	273	0.86664	1.00618	0.936384	1.08117
ukb-d-30610_irnt	ebi-a-GCST006906	Alkaline phosphatase	AS	Inverse variance weighted	273	0.203487	1.02983	0.984217	1.07755
ukb-d-30730_irnt	ebi-a-GCST006910	Gamma glutamyltransferase	CES	MR Egger	252	0.00013826	1.34805	1.15887	1.5681	0.993435
ukb-d-30730_irnt	ebi-a-GCST006910	Gamma glutamyltransferase	CES	Weighted median	252	0.00104854	1.28358	1.10555	1.49029
ukb-d-30730_irnt	ebi-a-GCST006910	Gamma glutamyltransferase	CES	Inverse variance weighted	252	0.000749582	1.1742	1.06952	1.28913
ukb-d-30730_irnt	ebi-a-GCST006909	Gamma glutamyltransferase	SVS	MR Egger	250	0.26938	1.11171	0.921633	1.341	0.993419
ukb-d-30730_irnt	ebi-a-GCST006909	Gamma glutamyltransferase	SVS	Weighted median	250	0.0571603	1.1939	0.994618	1.43311
ukb-d-30730_irnt	ebi-a-GCST006909	Gamma glutamyltransferase	SVS	Inverse variance weighted	250	0.1906	1.07986	0.962495	1.21153
ukb-d-30730_irnt	ebi-a-GCST006908	Gamma glutamyltransferase	AIS	MR Egger	252	0.00249502	1.15087	1.05165	1.25945	0.993435
ukb-d-30730_irnt	ebi-a-GCST006908	Gamma glutamyltransferase	AIS	Weighted median	252	0.00705298	1.11692	1.0306	1.21048
ukb-d-30730_irnt	ebi-a-GCST006908	Gamma glutamyltransferase	AIS	Inverse variance weighted	252	7.93092e-05	1.11648	1.05703	1.17928
ukb-d-30730_irnt	ebi-a-GCST006907	Gamma glutamyltransferase	LAS	MR Egger	252	0.00394072	1.34208	1.10081	1.63622	0.993435
ukb-d-30730_irnt	ebi-a-GCST006907	Gamma glutamyltransferase	LAS	Weighted median	252	0.0183636	1.28995	1.04393	1.59394
ukb-d-30730_irnt	ebi-a-GCST006907	Gamma glutamyltransferase	LAS	Inverse variance weighted	252	0.000933521	1.22798	1.08736	1.38679
ukb-d-30730_irnt	ebi-a-GCST006906	Gamma glutamyltransferase	AS	MR Egger	252	0.00909662	1.11953	1.02915	1.21786	0.993435
ukb-d-30730_irnt	ebi-a-GCST006906	Gamma glutamyltransferase	AS	Weighted median	252	0.00134164	1.13155	1.04923	1.22033
ukb-d-30730_irnt	ebi-a-GCST006906	Gamma glutamyltransferase	AS	Inverse variance weighted	252	0.000216269	1.10102	1.04629	1.15862
ukb-d-30710_irnt	ebi-a-GCST006910	C-reactive protein	CES	MR Egger	173	0.979465	1.00172	0.878812	1.14183	0.994701
ukb-d-30710_irnt	ebi-a-GCST006910	C-reactive protein	CES	Weighted median	173	0.495902	1.05177	0.909552	1.21622
ukb-d-30710_irnt	ebi-a-GCST006910	C-reactive protein	CES	Inverse variance weighted	173	0.629788	1.02338	0.931603	1.12419
ukb-d-30710_irnt	ebi-a-GCST006909	C-reactive protein	SVS	MR Egger	175	0.549901	0.949546	0.801596	1.1248	0.99465
ukb-d-30710_irnt	ebi-a-GCST006909	C-reactive protein	SVS	Weighted median	175	0.972848	1.0033	0.830106	1.21262
ukb-d-30710_irnt	ebi-a-GCST006909	C-reactive protein	SVS	Inverse variance weighted	175	0.801916	1.01576	0.898957	1.14774
ukb-d-30710_irnt	ebi-a-GCST006908	C-reactive protein	AIS	MR Egger	174	0.643844	1.01772	0.944798	1.09628	0.994675
ukb-d-30710_irnt	ebi-a-GCST006908	C-reactive protein	AIS	Weighted median	174	0.933312	1.00317	0.931407	1.08047
ukb-d-30710_irnt	ebi-a-GCST006908	C-reactive protein	AIS	Inverse variance weighted	174	0.313699	1.02789	0.974325	1.08441
ukb-d-30710_irnt	ebi-a-GCST006907	C-reactive protein	LAS	MR Egger	174	0.569435	1.05497	0.87766	1.2681	0.994655
ukb-d-30710_irnt	ebi-a-GCST006907	C-reactive protein	LAS	Weighted median	174	0.587618	1.05177	0.876379	1.26227
ukb-d-30710_irnt	ebi-a-GCST006907	C-reactive protein	LAS	Inverse variance weighted	174	0.115237	1.11218	0.974351	1.26951
ukb-d-30710_irnt	ebi-a-GCST006906	C-reactive protein	AS	MR Egger	174	0.823079	0.991912	0.923851	1.06499	0.994675
ukb-d-30710_irnt	ebi-a-GCST006906	C-reactive protein	AS	Weighted median	174	0.643784	0.983983	0.918893	1.05368
ukb-d-30710_irnt	ebi-a-GCST006906	C-reactive protein	AS	Inverse variance weighted	174	0.683646	1.0107	0.960274	1.06377
ukb-d-30880_irnt	ebi-a-GCST006910	Urate	CES	MR Egger	214	0.141343	0.906406	0.795543	1.03272	0.994649
ukb-d-30880_irnt	ebi-a-GCST006910	Urate	CES	Weighted median	214	0.271094	0.919959	0.792945	1.06732
ukb-d-30880_irnt	ebi-a-GCST006910	Urate	CES	Inverse variance weighted	214	0.516099	0.968386	0.878897	1.06699
ukb-d-30880_irnt	ebi-a-GCST006909	Urate	SVS	MR Egger	215	0.104511	1.14147	0.973598	1.3383	0.99463
ukb-d-30880_irnt	ebi-a-GCST006909	Urate	SVS	Weighted median	215	0.191796	1.12471	0.942755	1.34178
ukb-d-30880_irnt	ebi-a-GCST006909	Urate	SVS	Inverse variance weighted	215	0.0232138	1.14635	1.01882	1.28984
ukb-d-30880_irnt	ebi-a-GCST006908	Urate	AIS	MR Egger	214	0.92247	0.996049	0.91981	1.07861	0.994649
ukb-d-30880_irnt	ebi-a-GCST006908	Urate	AIS	Weighted median	214	0.952148	0.997821	0.929198	1.07151
ukb-d-30880_irnt	ebi-a-GCST006908	Urate	AIS	Inverse variance weighted	214	0.0479654	1.06235	1.00054	1.12799
ukb-d-30880_irnt	ebi-a-GCST006907	Urate	LAS	MR Egger	215	0.401812	0.921015	0.760144	1.11593	0.99463
ukb-d-30880_irnt	ebi-a-GCST006907	Urate	LAS	Weighted median	215	0.536702	0.945473	0.791399	1.12954
ukb-d-30880_irnt	ebi-a-GCST006907	Urate	LAS	Inverse variance weighted	215	0.329308	1.07428	0.930242	1.24062
ukb-d-30880_irnt	ebi-a-GCST006906	Urate	AS	MR Egger	212	0.86429	1.00637	0.935792	1.08227	0.994689
ukb-d-30880_irnt	ebi-a-GCST006906	Urate	AS	Weighted median	212	0.923392	1.00339	0.936493	1.07507
ukb-d-30880_irnt	ebi-a-GCST006906	Urate	AS	Inverse variance weighted	212	0.0346277	1.06068	1.00427	1.12026
ukb-d-30810_irnt	ebi-a-GCST006910	Phosphate	CES	MR Egger	138	0.754057	0.964543	0.769901	1.20839	0.990527
ukb-d-30810_irnt	ebi-a-GCST006910	Phosphate	CES	Weighted median	138	0.459342	1.08703	0.871449	1.35594
ukb-d-30810_irnt	ebi-a-GCST006910	Phosphate	CES	Inverse variance weighted	138	0.913197	0.99263	0.869011	1.13383
ukb-d-30810_irnt	ebi-a-GCST006909	Phosphate	SVS	MR Egger	138	0.303018	0.835639	0.594549	1.17449	0.990527
ukb-d-30810_irnt	ebi-a-GCST006909	Phosphate	SVS	Weighted median	138	0.112885	0.7811	0.575518	1.06012
ukb-d-30810_irnt	ebi-a-GCST006909	Phosphate	SVS	Inverse variance weighted	138	0.173251	0.871326	0.714638	1.06237
ukb-d-30810_irnt	ebi-a-GCST006908	Phosphate	AIS	MR Egger	138	0.521496	0.950972	0.815809	1.10853	0.990527
ukb-d-30810_irnt	ebi-a-GCST006908	Phosphate	AIS	Weighted median	138	0.0409205	0.87913	0.776987	0.9947
ukb-d-30810_irnt	ebi-a-GCST006908	Phosphate	AIS	Inverse variance weighted	138	0.735955	0.984636	0.899898	1.07735
ukb-d-30810_irnt	ebi-a-GCST006907	Phosphate	LAS	MR Egger	138	0.234221	1.22517	0.878059	1.70949	0.990527
ukb-d-30810_irnt	ebi-a-GCST006907	Phosphate	LAS	Weighted median	138	0.630369	1.07815	0.793543	1.46484
ukb-d-30810_irnt	ebi-a-GCST006907	Phosphate	LAS	Inverse variance weighted	138	0.806466	0.975718	0.801523	1.18777
ukb-d-30810_irnt	ebi-a-GCST006906	Phosphate	AS	MR Egger	137	0.393937	0.941222	0.819219	1.08139	0.990575
ukb-d-30810_irnt	ebi-a-GCST006906	Phosphate	AS	Weighted median	137	0.101536	0.908937	0.810773	1.01899
ukb-d-30810_irnt	ebi-a-GCST006906	Phosphate	AS	Inverse variance weighted	137	0.493302	0.971827	0.89553	1.05462
ieu-b-72	ebi-a-GCST006910	Urinary sodium-potassium ratio	CES	MR Egger	24	0.926465	1.10879	0.126826	9.69378	0.975653
ieu-b-72	ebi-a-GCST006910	Urinary sodium-potassium ratio	CES	Weighted median	24	0.390118	0.730656	0.357182	1.49464
ieu-b-72	ebi-a-GCST006910	Urinary sodium-potassium ratio	CES	Inverse variance weighted	24	0.337046	0.779451	0.468664	1.29633
ieu-b-72	ebi-a-GCST006909	Urinary sodium-potassium ratio	SVS	MR Egger	24	0.245244	7.15781	0.282793	181.172	0.975653
ieu-b-72	ebi-a-GCST006909	Urinary sodium-potassium ratio	SVS	Weighted median	24	0.356697	1.53659	0.616357	3.83074
ieu-b-72	ebi-a-GCST006909	Urinary sodium-potassium ratio	SVS	Inverse variance weighted	24	0.839173	0.922979	0.425631	2.00148
ieu-b-72	ebi-a-GCST006908	Urinary sodium-potassium ratio	AIS	MR Egger	24	0.759991	1.19363	0.388853	3.66398	0.975653
ieu-b-72	ebi-a-GCST006908	Urinary sodium-potassium ratio	AIS	Weighted median	24	0.539536	1.12063	0.778839	1.6124
ieu-b-72	ebi-a-GCST006908	Urinary sodium-potassium ratio	AIS	Inverse variance weighted	24	0.537297	1.08726	0.833477	1.41833
ieu-b-72	ebi-a-GCST006907	Urinary sodium-potassium ratio	LAS	MR Egger	24	0.729652	1.86847	0.0563969	61.9038	0.975653
ieu-b-72	ebi-a-GCST006907	Urinary sodium-potassium ratio	LAS	Weighted median	24	0.306886	1.6844	0.619546	4.57947
ieu-b-72	ebi-a-GCST006907	Urinary sodium-potassium ratio	LAS	Inverse variance weighted	24	0.283496	1.56499	0.690305	3.54798
ieu-b-72	ebi-a-GCST006906	Urinary sodium-potassium ratio	AS	MR Egger	24	0.938165	0.956073	0.311306	2.93626	0.975653
ieu-b-72	ebi-a-GCST006906	Urinary sodium-potassium ratio	AS	Weighted median	24	0.312346	1.19572	0.845334	1.69134
ieu-b-72	ebi-a-GCST006906	Urinary sodium-potassium ratio	AS	Inverse variance weighted	24	0.972545	0.995468	0.76857	1.28935
ebi-a-GCST004599	ebi-a-GCST006910	Mean platelet volume	CES	MR Egger	210	0.209943	0.935781	0.843819	1.03777	0.993781
ebi-a-GCST004599	ebi-a-GCST006910	Mean platelet volume	CES	Weighted median	210	0.621357	0.974879	0.881264	1.07844
ebi-a-GCST004599	ebi-a-GCST006910	Mean platelet volume	CES	Inverse variance weighted	210	0.875981	0.99492	0.933276	1.06064
ebi-a-GCST004599	ebi-a-GCST006909	Mean platelet volume	SVS	MR Egger	211	0.442193	1.04753	0.930748	1.17896	0.993923
ebi-a-GCST004599	ebi-a-GCST006909	Mean platelet volume	SVS	Weighted median	211	0.688179	1.02454	0.910155	1.15329
ebi-a-GCST004599	ebi-a-GCST006909	Mean platelet volume	SVS	Inverse variance weighted	211	0.505865	0.975382	0.906321	1.0497
ebi-a-GCST004599	ebi-a-GCST006908	Mean platelet volume	AIS	MR Egger	211	0.671054	1.01114	0.960799	1.06413	0.993928
ebi-a-GCST004599	ebi-a-GCST006908	Mean platelet volume	AIS	Weighted median	211	0.747027	1.00853	0.957811	1.06193
ebi-a-GCST004599	ebi-a-GCST006908	Mean platelet volume	AIS	Inverse variance weighted	211	0.993614	1.00013	0.968991	1.03227
ebi-a-GCST004599	ebi-a-GCST006907	Mean platelet volume	LAS	MR Egger	213	0.272353	1.07447	0.94545	1.2211	0.993903
ebi-a-GCST004599	ebi-a-GCST006907	Mean platelet volume	LAS	Weighted median	213	0.815848	0.98509	0.868095	1.11785
ebi-a-GCST004599	ebi-a-GCST006907	Mean platelet volume	LAS	Inverse variance weighted	213	0.775797	0.988532	0.9131	1.0702
ebi-a-GCST004599	ebi-a-GCST006906	Mean platelet volume	AS	MR Egger	211	0.278289	1.02507	0.980311	1.07187	0.993923
ebi-a-GCST004599	ebi-a-GCST006906	Mean platelet volume	AS	Weighted median	211	0.422989	1.01925	0.972809	1.0679
ebi-a-GCST004599	ebi-a-GCST006906	Mean platelet volume	AS	Inverse variance weighted	211	0.545552	1.00857	0.981035	1.03689
ebi-a-GCST004600	ebi-a-GCST006910	Eosinophil percentage of white cells	CES	MR Egger	143	0.735604	1.04454	0.811516	1.34447	0.987969
ebi-a-GCST004600	ebi-a-GCST006910	Eosinophil percentage of white cells	CES	Weighted median	143	0.0179682	1.21038	1.03333	1.41777
ebi-a-GCST004600	ebi-a-GCST006910	Eosinophil percentage of white cells	CES	Inverse variance weighted	143	0.0319163	1.11802	1.00969	1.23798
ebi-a-GCST004600	ebi-a-GCST006909	Eosinophil percentage of white cells	SVS	MR Egger	143	0.701759	0.944851	0.707172	1.26241	0.987969
ebi-a-GCST004600	ebi-a-GCST006909	Eosinophil percentage of white cells	SVS	Weighted median	143	0.754297	0.971711	0.811873	1.16302
ebi-a-GCST004600	ebi-a-GCST006909	Eosinophil percentage of white cells	SVS	Inverse variance weighted	143	0.97483	0.998072	0.885312	1.12519
ebi-a-GCST004600	ebi-a-GCST006908	Eosinophil percentage of white cells	AIS	MR Egger	143	0.297039	1.08271	0.933006	1.25644	0.987969
ebi-a-GCST004600	ebi-a-GCST006908	Eosinophil percentage of white cells	AIS	Weighted median	143	0.542249	1.02711	0.942437	1.11939
ebi-a-GCST004600	ebi-a-GCST006908	Eosinophil percentage of white cells	AIS	Inverse variance weighted	143	0.0516997	1.06291	0.999549	1.13029
ebi-a-GCST004600	ebi-a-GCST006907	Eosinophil percentage of white cells	LAS	MR Egger	142	0.0937267	1.36361	0.951159	1.95492	0.98798
ebi-a-GCST004600	ebi-a-GCST006907	Eosinophil percentage of white cells	LAS	Weighted median	142	0.0249977	1.28898	1.03239	1.60935
ebi-a-GCST004600	ebi-a-GCST006907	Eosinophil percentage of white cells	LAS	Inverse variance weighted	142	0.00300129	1.25015	1.07875	1.44877
ebi-a-GCST004600	ebi-a-GCST006906	Eosinophil percentage of white cells	AS	MR Egger	142	0.321779	1.07187	0.934816	1.22902	0.987991
ebi-a-GCST004600	ebi-a-GCST006906	Eosinophil percentage of white cells	AS	Weighted median	142	0.579013	1.02303	0.943973	1.1087
ebi-a-GCST004600	ebi-a-GCST006906	Eosinophil percentage of white cells	AS	Inverse variance weighted	142	0.0819152	1.05168	0.993639	1.11312
ebi-a-GCST004601	ebi-a-GCST006910	Red blood cell count	CES	MR Egger	163	0.522149	0.934177	0.758704	1.15023	0.989034
ebi-a-GCST004601	ebi-a-GCST006910	Red blood cell count	CES	Weighted median	163	0.113141	0.884002	0.758936	1.02968
ebi-a-GCST004601	ebi-a-GCST006910	Red blood cell count	CES	Inverse variance weighted	163	0.692472	0.979912	0.886162	1.08358
ebi-a-GCST004601	ebi-a-GCST006909	Red blood cell count	SVS	MR Egger	162	0.065126	1.25704	0.987413	1.6003	0.988994
ebi-a-GCST004601	ebi-a-GCST006909	Red blood cell count	SVS	Weighted median	162	0.617521	1.05552	0.853814	1.30487
ebi-a-GCST004601	ebi-a-GCST006909	Red blood cell count	SVS	Inverse variance weighted	162	0.627311	1.02951	0.915465	1.15776
ebi-a-GCST004601	ebi-a-GCST006908	Red blood cell count	AIS	MR Egger	163	0.347101	1.06146	0.937693	1.20157	0.989034
ebi-a-GCST004601	ebi-a-GCST006908	Red blood cell count	AIS	Weighted median	163	0.846862	0.99088	0.902903	1.08743
ebi-a-GCST004601	ebi-a-GCST006908	Red blood cell count	AIS	Inverse variance weighted	163	0.638627	1.01452	0.955267	1.07746
ebi-a-GCST004601	ebi-a-GCST006907	Red blood cell count	LAS	MR Egger	163	0.105282	1.28914	0.949691	1.74992	0.989034
ebi-a-GCST004601	ebi-a-GCST006907	Red blood cell count	LAS	Weighted median	163	0.182518	1.14825	0.937053	1.40704
ebi-a-GCST004601	ebi-a-GCST006907	Red blood cell count	LAS	Inverse variance weighted	163	0.912677	0.991705	0.854526	1.1509
ebi-a-GCST004601	ebi-a-GCST006906	Red blood cell count	AS	MR Egger	163	0.476002	1.04311	0.929051	1.17118	0.989034
ebi-a-GCST004601	ebi-a-GCST006906	Red blood cell count	AS	Weighted median	163	0.505715	0.973287	0.898691	1.05408
ebi-a-GCST004601	ebi-a-GCST006906	Red blood cell count	AS	Inverse variance weighted	163	0.48523	1.02017	0.964529	1.07902
ebi-a-GCST004602	ebi-a-GCST006910	Mean corpuscular volume	CES	MR Egger	204	0.0178257	1.17244	1.02897	1.33592	0.992843
ebi-a-GCST004602	ebi-a-GCST006910	Mean corpuscular volume	CES	Weighted median	204	0.114984	1.09668	0.977778	1.23003
ebi-a-GCST004602	ebi-a-GCST006910	Mean corpuscular volume	CES	Inverse variance weighted	204	0.208661	1.04851	0.973871	1.12887
ebi-a-GCST004602	ebi-a-GCST006909	Mean corpuscular volume	SVS	MR Egger	203	0.687293	0.970875	0.840908	1.12093	0.992824
ebi-a-GCST004602	ebi-a-GCST006909	Mean corpuscular volume	SVS	Weighted median	203	0.385621	0.946086	0.834745	1.07228
ebi-a-GCST004602	ebi-a-GCST006909	Mean corpuscular volume	SVS	Inverse variance weighted	203	0.241551	0.952946	0.879097	1.033
ebi-a-GCST004602	ebi-a-GCST006908	Mean corpuscular volume	AIS	MR Egger	203	0.49317	1.02522	0.954848	1.10078	0.992865
ebi-a-GCST004602	ebi-a-GCST006908	Mean corpuscular volume	AIS	Weighted median	203	0.72915	1.00992	0.955026	1.06797
ebi-a-GCST004602	ebi-a-GCST006908	Mean corpuscular volume	AIS	Inverse variance weighted	203	0.741591	1.00673	0.967383	1.04768
ebi-a-GCST004602	ebi-a-GCST006907	Mean corpuscular volume	LAS	MR Egger	204	0.622616	0.960542	0.818452	1.1273	0.992843
ebi-a-GCST004602	ebi-a-GCST006907	Mean corpuscular volume	LAS	Weighted median	204	0.357111	0.932387	0.803313	1.0822
ebi-a-GCST004602	ebi-a-GCST006907	Mean corpuscular volume	LAS	Inverse variance weighted	204	0.860395	0.992008	0.907144	1.08481
ebi-a-GCST004602	ebi-a-GCST006906	Mean corpuscular volume	AS	MR Egger	203	0.506752	1.02357	0.95566	1.0963	0.992865
ebi-a-GCST004602	ebi-a-GCST006906	Mean corpuscular volume	AS	Weighted median	203	0.363402	1.02454	0.972352	1.07953
ebi-a-GCST004602	ebi-a-GCST006906	Mean corpuscular volume	AS	Inverse variance weighted	203	0.790243	0.994788	0.95721	1.03384
ebi-a-GCST004603	ebi-a-GCST006910	Platelet count	CES	MR Egger	201	0.0161886	1.24373	1.04273	1.48347	0.99037
ebi-a-GCST004603	ebi-a-GCST006910	Platelet count	CES	Weighted median	201	0.0110605	1.18791	1.04015	1.35667
ebi-a-GCST004603	ebi-a-GCST006910	Platelet count	CES	Inverse variance weighted	201	0.000228353	1.17231	1.07727	1.27573
ebi-a-GCST004603	ebi-a-GCST006909	Platelet count	SVS	MR Egger	202	0.388554	1.09475	0.891541	1.34428	0.990386
ebi-a-GCST004603	ebi-a-GCST006909	Platelet count	SVS	Weighted median	202	0.260254	1.09205	0.936835	1.27297
ebi-a-GCST004603	ebi-a-GCST006909	Platelet count	SVS	Inverse variance weighted	202	0.016388	1.12831	1.02238	1.2452
ebi-a-GCST004603	ebi-a-GCST006908	Platelet count	AIS	MR Egger	202	0.0468895	1.11097	1.00209	1.23167	0.990386
ebi-a-GCST004603	ebi-a-GCST006908	Platelet count	AIS	Weighted median	202	0.153068	1.05089	0.981712	1.12495
ebi-a-GCST004603	ebi-a-GCST006908	Platelet count	AIS	Inverse variance weighted	202	0.0119771	1.06573	1.0141	1.11998
ebi-a-GCST004603	ebi-a-GCST006907	Platelet count	LAS	MR Egger	202	0.104013	1.22322	0.960476	1.55784	0.990386
ebi-a-GCST004603	ebi-a-GCST006907	Platelet count	LAS	Weighted median	202	0.257258	1.10512	0.929625	1.31374
ebi-a-GCST004603	ebi-a-GCST006907	Platelet count	LAS	Inverse variance weighted	202	0.262982	1.06843	0.951508	1.19972
ebi-a-GCST004603	ebi-a-GCST006906	Platelet count	AS	MR Egger	202	0.0978115	1.08161	0.986105	1.18637	0.990386
ebi-a-GCST004603	ebi-a-GCST006906	Platelet count	AS	Weighted median	202	0.128283	1.04832	0.986469	1.11404
ebi-a-GCST004603	ebi-a-GCST006906	Platelet count	AS	Inverse variance weighted	202	0.0282824	1.05106	1.00531	1.09889
ebi-a-GCST004604	ebi-a-GCST006910	Hematocrit	CES	MR Egger	105	0.286371	1.19132	0.864928	1.64087	0.98725
ebi-a-GCST004604	ebi-a-GCST006910	Hematocrit	CES	Weighted median	105	0.767407	0.969906	0.792118	1.1876
ebi-a-GCST004604	ebi-a-GCST006910	Hematocrit	CES	Inverse variance weighted	105	0.747596	0.976953	0.847617	1.12602
ebi-a-GCST004604	ebi-a-GCST006909	Hematocrit	SVS	MR Egger	106	0.28764	1.23211	0.840255	1.80671	0.987183
ebi-a-GCST004604	ebi-a-GCST006909	Hematocrit	SVS	Weighted median	106	0.792992	1.03365	0.807261	1.32353
ebi-a-GCST004604	ebi-a-GCST006909	Hematocrit	SVS	Inverse variance weighted	106	0.530076	1.056	0.890837	1.25178
ebi-a-GCST004604	ebi-a-GCST006908	Hematocrit	AIS	MR Egger	106	0.0207786	1.25377	1.03806	1.5143	0.987183
ebi-a-GCST004604	ebi-a-GCST006908	Hematocrit	AIS	Weighted median	106	0.962412	1.00249	0.903994	1.11172
ebi-a-GCST004604	ebi-a-GCST006908	Hematocrit	AIS	Inverse variance weighted	106	0.685559	1.01796	0.933928	1.10955
ebi-a-GCST004604	ebi-a-GCST006907	Hematocrit	LAS	MR Egger	106	0.357026	1.24828	0.780312	1.99691	0.987183
ebi-a-GCST004604	ebi-a-GCST006907	Hematocrit	LAS	Weighted median	106	0.575256	0.923631	0.699543	1.2195
ebi-a-GCST004604	ebi-a-GCST006907	Hematocrit	LAS	Inverse variance weighted	106	0.949452	0.993282	0.806418	1.22345
ebi-a-GCST004604	ebi-a-GCST006906	Hematocrit	AS	MR Egger	106	0.0526369	1.18608	1.00003	1.40675	0.987183
ebi-a-GCST004604	ebi-a-GCST006906	Hematocrit	AS	Weighted median	106	0.376173	1.04724	0.94547	1.15997
ebi-a-GCST004604	ebi-a-GCST006906	Hematocrit	AS	Inverse variance weighted	106	0.550645	1.0238	0.947698	1.10601
ebi-a-GCST004605	ebi-a-GCST006910	Mean corpuscular hemoglobin concentration	CES	MR Egger	75	0.00651256	1.49104	1.12746	1.97186	0.990457
ebi-a-GCST004605	ebi-a-GCST006910	Mean corpuscular hemoglobin concentration	CES	Weighted median	75	0.0371258	1.24158	1.013	1.52176
ebi-a-GCST004605	ebi-a-GCST006910	Mean corpuscular hemoglobin concentration	CES	Inverse variance weighted	75	0.0810241	1.13961	0.984009	1.31982
ebi-a-GCST004605	ebi-a-GCST006909	Mean corpuscular hemoglobin concentration	SVS	MR Egger	75	0.994568	0.99891	0.730615	1.36573	0.990457
ebi-a-GCST004605	ebi-a-GCST006909	Mean corpuscular hemoglobin concentration	SVS	Weighted median	75	0.941016	0.99115	0.783205	1.25431
ebi-a-GCST004605	ebi-a-GCST006909	Mean corpuscular hemoglobin concentration	SVS	Inverse variance weighted	75	0.454948	1.06293	0.905685	1.24748
ebi-a-GCST004605	ebi-a-GCST006908	Mean corpuscular hemoglobin concentration	AIS	MR Egger	75	0.417731	1.06245	0.918415	1.22907	0.990457
ebi-a-GCST004605	ebi-a-GCST006908	Mean corpuscular hemoglobin concentration	AIS	Weighted median	75	0.673684	1.02081	0.927489	1.12352
ebi-a-GCST004605	ebi-a-GCST006908	Mean corpuscular hemoglobin concentration	AIS	Inverse variance weighted	75	0.473581	1.0276	0.953864	1.10704
ebi-a-GCST004605	ebi-a-GCST006907	Mean corpuscular hemoglobin concentration	LAS	MR Egger	75	0.0243026	0.681704	0.49181	0.944919	0.990457
ebi-a-GCST004605	ebi-a-GCST006907	Mean corpuscular hemoglobin concentration	LAS	Weighted median	75	0.14721	0.824596	0.635302	1.07029
ebi-a-GCST004605	ebi-a-GCST006907	Mean corpuscular hemoglobin concentration	LAS	Inverse variance weighted	75	0.31677	0.917199	0.774416	1.08631
ebi-a-GCST004605	ebi-a-GCST006906	Mean corpuscular hemoglobin concentration	AS	MR Egger	75	0.325757	1.07257	0.933574	1.23226	0.990457
ebi-a-GCST004605	ebi-a-GCST006906	Mean corpuscular hemoglobin concentration	AS	Weighted median	75	0.245562	1.05554	0.963502	1.15636
ebi-a-GCST004605	ebi-a-GCST006906	Mean corpuscular hemoglobin concentration	AS	Inverse variance weighted	75	0.374783	1.03263	0.96194	1.10852
ebi-a-GCST004606	ebi-a-GCST006910	Eosinophil counts	CES	MR Egger	156	0.726167	1.04462	0.818572	1.33309	0.988249
ebi-a-GCST004606	ebi-a-GCST006910	Eosinophil counts	CES	Weighted median	156	0.0177169	1.20614	1.03305	1.40821
ebi-a-GCST004606	ebi-a-GCST006910	Eosinophil counts	CES	Inverse variance weighted	156	0.0663119	1.09956	0.993627	1.21679
ebi-a-GCST004606	ebi-a-GCST006909	Eosinophil counts	SVS	MR Egger	156	0.508929	1.10357	0.824308	1.47744	0.988249
ebi-a-GCST004606	ebi-a-GCST006909	Eosinophil counts	SVS	Weighted median	156	0.800127	1.02374	0.853677	1.22769
ebi-a-GCST004606	ebi-a-GCST006909	Eosinophil counts	SVS	Inverse variance weighted	156	0.790148	1.01681	0.899338	1.14962
ebi-a-GCST004606	ebi-a-GCST006908	Eosinophil counts	AIS	MR Egger	156	0.228997	1.09221	0.946543	1.2603	0.988249
ebi-a-GCST004606	ebi-a-GCST006908	Eosinophil counts	AIS	Weighted median	156	0.563079	1.02469	0.943382	1.11301
ebi-a-GCST004606	ebi-a-GCST006908	Eosinophil counts	AIS	Inverse variance weighted	156	0.0820653	1.05496	0.993217	1.12055
ebi-a-GCST004606	ebi-a-GCST006907	Eosinophil counts	LAS	MR Egger	155	0.0444143	1.40585	1.0113	1.95432	0.988263
ebi-a-GCST004606	ebi-a-GCST006907	Eosinophil counts	LAS	Weighted median	155	0.036307	1.25674	1.01468	1.55655
ebi-a-GCST004606	ebi-a-GCST006907	Eosinophil counts	LAS	Inverse variance weighted	155	0.00531318	1.21712	1.06006	1.39745
ebi-a-GCST004606	ebi-a-GCST006906	Eosinophil counts	AS	MR Egger	155	0.27552	1.07695	0.943046	1.22987	0.988241
ebi-a-GCST004606	ebi-a-GCST006906	Eosinophil counts	AS	Weighted median	155	0.589445	1.02143	0.945716	1.10321
ebi-a-GCST004606	ebi-a-GCST006906	Eosinophil counts	AS	Inverse variance weighted	155	0.122118	1.04518	0.988234	1.10541
ebi-a-GCST004607	ebi-a-GCST006910	Plateletcrit	CES	MR Egger	191	0.00110986	1.35457	1.13188	1.62106	0.989335
ebi-a-GCST004607	ebi-a-GCST006910	Plateletcrit	CES	Weighted median	191	0.000676989	1.28631	1.11247	1.48731
ebi-a-GCST004607	ebi-a-GCST006910	Plateletcrit	CES	Inverse variance weighted	191	0.00023401	1.18404	1.08213	1.29553
ebi-a-GCST004607	ebi-a-GCST006909	Plateletcrit	SVS	MR Egger	191	0.0353459	1.24277	1.0165	1.51942	0.989326
ebi-a-GCST004607	ebi-a-GCST006909	Plateletcrit	SVS	Weighted median	191	0.569594	1.05014	0.887173	1.24305
ebi-a-GCST004607	ebi-a-GCST006909	Plateletcrit	SVS	Inverse variance weighted	191	0.0865726	1.09186	0.987452	1.20732
ebi-a-GCST004607	ebi-a-GCST006908	Plateletcrit	AIS	MR Egger	192	5.42647e-05	1.2347	1.11715	1.36463	0.989298
ebi-a-GCST004607	ebi-a-GCST006908	Plateletcrit	AIS	Weighted median	192	0.0530973	1.07133	0.999079	1.14881
ebi-a-GCST004607	ebi-a-GCST006908	Plateletcrit	AIS	Inverse variance weighted	192	0.00164673	1.08561	1.03148	1.14259
ebi-a-GCST004607	ebi-a-GCST006907	Plateletcrit	LAS	MR Egger	192	0.00262779	1.45044	1.142	1.84218	0.989298
ebi-a-GCST004607	ebi-a-GCST006907	Plateletcrit	LAS	Weighted median	192	0.151144	1.14324	0.952266	1.37251
ebi-a-GCST004607	ebi-a-GCST006907	Plateletcrit	LAS	Inverse variance weighted	192	0.165306	1.08927	0.965328	1.22913
ebi-a-GCST004607	ebi-a-GCST006906	Plateletcrit	AS	MR Egger	192	3.50852e-05	1.2147	1.11022	1.32902	0.989298
ebi-a-GCST004607	ebi-a-GCST006906	Plateletcrit	AS	Weighted median	192	0.135366	1.05248	0.984141	1.12556
ebi-a-GCST004607	ebi-a-GCST006906	Plateletcrit	AS	Inverse variance weighted	192	0.00301226	1.0723	1.02397	1.12292
ebi-a-GCST004608	ebi-a-GCST006910	Granulocyte percentage of myeloid white cells	CES	MR Egger	150	0.465298	0.931287	0.769675	1.12683	0.990003
ebi-a-GCST004608	ebi-a-GCST006910	Granulocyte percentage of myeloid white cells	CES	Weighted median	150	0.111051	0.890614	0.772337	1.027
ebi-a-GCST004608	ebi-a-GCST006910	Granulocyte percentage of myeloid white cells	CES	Inverse variance weighted	150	0.0540522	0.91611	0.837977	1.00153
ebi-a-GCST004608	ebi-a-GCST006909	Granulocyte percentage of myeloid white cells	SVS	MR Egger	152	0.649824	1.05416	0.839879	1.32311	0.990026
ebi-a-GCST004608	ebi-a-GCST006909	Granulocyte percentage of myeloid white cells	SVS	Weighted median	152	0.873514	1.01387	0.855719	1.20125
ebi-a-GCST004608	ebi-a-GCST006909	Granulocyte percentage of myeloid white cells	SVS	Inverse variance weighted	152	0.203692	1.07175	0.963142	1.1926
ebi-a-GCST004608	ebi-a-GCST006908	Granulocyte percentage of myeloid white cells	AIS	MR Egger	151	0.602999	1.02995	0.921772	1.15082	0.990052
ebi-a-GCST004608	ebi-a-GCST006908	Granulocyte percentage of myeloid white cells	AIS	Weighted median	151	0.938836	1.00308	0.927407	1.08492
ebi-a-GCST004608	ebi-a-GCST006908	Granulocyte percentage of myeloid white cells	AIS	Inverse variance weighted	151	0.767194	0.992125	0.941528	1.04544
ebi-a-GCST004608	ebi-a-GCST006907	Granulocyte percentage of myeloid white cells	LAS	MR Egger	151	0.0900533	0.789509	0.601791	1.03578	0.990052
ebi-a-GCST004608	ebi-a-GCST006907	Granulocyte percentage of myeloid white cells	LAS	Weighted median	151	0.310063	0.902981	0.741481	1.09966
ebi-a-GCST004608	ebi-a-GCST006907	Granulocyte percentage of myeloid white cells	LAS	Inverse variance weighted	151	0.131968	0.907327	0.799482	1.02972
ebi-a-GCST004608	ebi-a-GCST006906	Granulocyte percentage of myeloid white cells	AS	MR Egger	150	0.813505	1.01324	0.908545	1.12999	0.989902
ebi-a-GCST004608	ebi-a-GCST006906	Granulocyte percentage of myeloid white cells	AS	Weighted median	150	0.723529	0.986574	0.915384	1.0633
ebi-a-GCST004608	ebi-a-GCST006906	Granulocyte percentage of myeloid white cells	AS	Inverse variance weighted	150	0.670703	0.989054	0.940124	1.04053
ebi-a-GCST004609	ebi-a-GCST006910	Monocyte percentage of white cells	CES	MR Egger	170	0.325026	1.09007	0.918507	1.29368	0.990561
ebi-a-GCST004609	ebi-a-GCST006910	Monocyte percentage of white cells	CES	Weighted median	170	0.210725	1.08866	0.953053	1.24357
ebi-a-GCST004609	ebi-a-GCST006910	Monocyte percentage of white cells	CES	Inverse variance weighted	170	0.475308	1.03238	0.94589	1.12678
ebi-a-GCST004609	ebi-a-GCST006909	Monocyte percentage of white cells	SVS	MR Egger	172	0.436756	0.922678	0.753656	1.12961	0.9906
ebi-a-GCST004609	ebi-a-GCST006909	Monocyte percentage of white cells	SVS	Weighted median	172	0.894782	0.989389	0.844707	1.15885
ebi-a-GCST004609	ebi-a-GCST006909	Monocyte percentage of white cells	SVS	Inverse variance weighted	172	0.202535	0.934624	0.842317	1.03705
ebi-a-GCST004609	ebi-a-GCST006908	Monocyte percentage of white cells	AIS	MR Egger	171	0.309247	0.950259	0.861508	1.04815	0.990633
ebi-a-GCST004609	ebi-a-GCST006908	Monocyte percentage of white cells	AIS	Weighted median	171	0.93474	0.996922	0.926002	1.07327
ebi-a-GCST004609	ebi-a-GCST006908	Monocyte percentage of white cells	AIS	Inverse variance weighted	171	0.993028	1.00023	0.950753	1.05227
ebi-a-GCST004609	ebi-a-GCST006907	Monocyte percentage of white cells	LAS	MR Egger	171	0.169487	1.17796	0.933441	1.48652	0.990633
ebi-a-GCST004609	ebi-a-GCST006907	Monocyte percentage of white cells	LAS	Weighted median	171	0.341472	1.08934	0.913257	1.29936
ebi-a-GCST004609	ebi-a-GCST006907	Monocyte percentage of white cells	LAS	Inverse variance weighted	171	0.500277	1.04164	0.925116	1.17285
ebi-a-GCST004609	ebi-a-GCST006906	Monocyte percentage of white cells	AS	MR Egger	170	0.362136	0.956141	0.868448	1.05269	0.990433
ebi-a-GCST004609	ebi-a-GCST006906	Monocyte percentage of white cells	AS	Weighted median	170	0.855967	1.0063	0.940309	1.07692
ebi-a-GCST004609	ebi-a-GCST006906	Monocyte percentage of white cells	AS	Inverse variance weighted	170	0.933409	1.00209	0.954108	1.05249
ebi-a-GCST004610	ebi-a-GCST006910	White blood cell count	CES	MR Egger	154	0.158065	0.824778	0.63204	1.07629	0.986779
ebi-a-GCST004610	ebi-a-GCST006910	White blood cell count	CES	Weighted median	154	0.351026	0.91904	0.769621	1.09747
ebi-a-GCST004610	ebi-a-GCST006910	White blood cell count	CES	Inverse variance weighted	154	0.397357	0.953105	0.852776	1.06524
ebi-a-GCST004610	ebi-a-GCST006909	White blood cell count	SVS	MR Egger	155	0.296964	1.18994	0.859171	1.64804	0.986753
ebi-a-GCST004610	ebi-a-GCST006909	White blood cell count	SVS	Weighted median	155	0.059101	1.23425	0.991942	1.53576
ebi-a-GCST004610	ebi-a-GCST006909	White blood cell count	SVS	Inverse variance weighted	155	0.0013774	1.24953	1.09013	1.43224
ebi-a-GCST004610	ebi-a-GCST006908	White blood cell count	AIS	MR Egger	154	0.873187	0.986196	0.831685	1.16941	0.986779
ebi-a-GCST004610	ebi-a-GCST006908	White blood cell count	AIS	Weighted median	154	0.786864	1.01309	0.92196	1.11322
ebi-a-GCST004610	ebi-a-GCST006908	White blood cell count	AIS	Inverse variance weighted	154	0.564761	1.0211	0.951048	1.09631
ebi-a-GCST004610	ebi-a-GCST006907	White blood cell count	LAS	MR Egger	154	0.389215	0.855848	0.601106	1.21855	0.986779
ebi-a-GCST004610	ebi-a-GCST006907	White blood cell count	LAS	Weighted median	154	0.252476	0.877596	0.701734	1.09753
ebi-a-GCST004610	ebi-a-GCST006907	White blood cell count	LAS	Inverse variance weighted	154	0.829396	0.983859	0.848498	1.14081
ebi-a-GCST004610	ebi-a-GCST006906	White blood cell count	AS	MR Egger	154	0.785638	0.978982	0.840252	1.14062	0.986779
ebi-a-GCST004610	ebi-a-GCST006906	White blood cell count	AS	Weighted median	154	0.858359	0.992239	0.910864	1.08088
ebi-a-GCST004610	ebi-a-GCST006906	White blood cell count	AS	Inverse variance weighted	154	0.478321	1.02338	0.960048	1.09088
ebi-a-GCST004611	ebi-a-GCST006910	High light scatter reticulocyte count	CES	MR Egger	157	0.950649	1.00593	0.834329	1.21283	0.990918
ebi-a-GCST004611	ebi-a-GCST006910	High light scatter reticulocyte count	CES	Weighted median	157	0.601847	0.962903	0.835427	1.10983
ebi-a-GCST004611	ebi-a-GCST006910	High light scatter reticulocyte count	CES	Inverse variance weighted	157	0.201887	1.06671	0.96599	1.17793
ebi-a-GCST004611	ebi-a-GCST006909	High light scatter reticulocyte count	SVS	MR Egger	156	0.0778593	1.19856	0.981309	1.46392	0.990932
ebi-a-GCST004611	ebi-a-GCST006909	High light scatter reticulocyte count	SVS	Weighted median	156	0.963984	1.00358	0.859297	1.1721
ebi-a-GCST004611	ebi-a-GCST006909	High light scatter reticulocyte count	SVS	Inverse variance weighted	156	0.309475	1.05666	0.950111	1.17517
ebi-a-GCST004611	ebi-a-GCST006908	High light scatter reticulocyte count	AIS	MR Egger	157	0.764739	0.983599	0.882799	1.09591	0.990918
ebi-a-GCST004611	ebi-a-GCST006908	High light scatter reticulocyte count	AIS	Weighted median	157	0.555152	0.977288	0.905485	1.05479
ebi-a-GCST004611	ebi-a-GCST006908	High light scatter reticulocyte count	AIS	Inverse variance weighted	157	0.188056	1.03939	0.981285	1.10094
ebi-a-GCST004611	ebi-a-GCST006907	High light scatter reticulocyte count	LAS	MR Egger	157	0.691175	1.04928	0.827961	1.32976	0.990918
ebi-a-GCST004611	ebi-a-GCST006907	High light scatter reticulocyte count	LAS	Weighted median	157	0.84872	0.98124	0.807725	1.19203
ebi-a-GCST004611	ebi-a-GCST006907	High light scatter reticulocyte count	LAS	Inverse variance weighted	157	0.484582	1.04555	0.922777	1.18466
ebi-a-GCST004611	ebi-a-GCST006906	High light scatter reticulocyte count	AS	MR Egger	156	0.883882	1.00727	0.914077	1.10997	0.990933
ebi-a-GCST004611	ebi-a-GCST006906	High light scatter reticulocyte count	AS	Weighted median	156	0.875075	1.00529	0.941318	1.0736
ebi-a-GCST004611	ebi-a-GCST006906	High light scatter reticulocyte count	AS	Inverse variance weighted	156	0.114703	1.04233	0.989994	1.09744
ebi-a-GCST004612	ebi-a-GCST006910	High light scatter reticulocyte percentage of red cells	CES	MR Egger	163	0.568924	0.950825	0.799658	1.13057	0.990775
ebi-a-GCST004612	ebi-a-GCST006910	High light scatter reticulocyte percentage of red cells	CES	Weighted median	163	0.565659	0.960464	0.836966	1.10218
ebi-a-GCST004612	ebi-a-GCST006910	High light scatter reticulocyte percentage of red cells	CES	Inverse variance weighted	163	0.283768	1.0518	0.959018	1.15356
ebi-a-GCST004612	ebi-a-GCST006909	High light scatter reticulocyte percentage of red cells	SVS	MR Egger	162	0.433071	1.07655	0.895665	1.29396	0.990803
ebi-a-GCST004612	ebi-a-GCST006909	High light scatter reticulocyte percentage of red cells	SVS	Weighted median	162	0.965429	1.0035	0.856727	1.17542
ebi-a-GCST004612	ebi-a-GCST006909	High light scatter reticulocyte percentage of red cells	SVS	Inverse variance weighted	162	0.45514	1.03799	0.94123	1.1447
ebi-a-GCST004612	ebi-a-GCST006908	High light scatter reticulocyte percentage of red cells	AIS	MR Egger	163	0.119385	0.929738	0.848697	1.01852	0.990775
ebi-a-GCST004612	ebi-a-GCST006908	High light scatter reticulocyte percentage of red cells	AIS	Weighted median	163	0.482847	0.974124	0.905342	1.04813
ebi-a-GCST004612	ebi-a-GCST006908	High light scatter reticulocyte percentage of red cells	AIS	Inverse variance weighted	163	0.772936	1.00725	0.959007	1.05792
ebi-a-GCST004612	ebi-a-GCST006907	High light scatter reticulocyte percentage of red cells	LAS	MR Egger	163	0.808966	0.972093	0.773066	1.22236	0.990775
ebi-a-GCST004612	ebi-a-GCST006907	High light scatter reticulocyte percentage of red cells	LAS	Weighted median	163	0.836314	0.980075	0.809733	1.18625
ebi-a-GCST004612	ebi-a-GCST006907	High light scatter reticulocyte percentage of red cells	LAS	Inverse variance weighted	163	0.876031	1.0097	0.894422	1.13983
ebi-a-GCST004612	ebi-a-GCST006906	High light scatter reticulocyte percentage of red cells	AS	MR Egger	161	0.186838	0.945525	0.870375	1.02716	0.990825
ebi-a-GCST004612	ebi-a-GCST006906	High light scatter reticulocyte percentage of red cells	AS	Weighted median	161	0.92411	1.00348	0.934286	1.07779
ebi-a-GCST004612	ebi-a-GCST006906	High light scatter reticulocyte percentage of red cells	AS	Inverse variance weighted	161	0.491505	1.01576	0.971502	1.06203
ebi-a-GCST004613	ebi-a-GCST006910	Sum neutrophil eosinophil counts	CES	MR Egger	131	0.365004	0.876109	0.658735	1.16521	0.987172
ebi-a-GCST004613	ebi-a-GCST006910	Sum neutrophil eosinophil counts	CES	Weighted median	131	0.19182	0.884913	0.736482	1.06326
ebi-a-GCST004613	ebi-a-GCST006910	Sum neutrophil eosinophil counts	CES	Inverse variance weighted	131	0.0698011	0.892357	0.788993	1.00926
ebi-a-GCST004613	ebi-a-GCST006909	Sum neutrophil eosinophil counts	SVS	MR Egger	132	0.204906	1.23968	0.890773	1.72524	0.987167
ebi-a-GCST004613	ebi-a-GCST006909	Sum neutrophil eosinophil counts	SVS	Weighted median	132	0.114039	1.20399	0.956376	1.51571
ebi-a-GCST004613	ebi-a-GCST006909	Sum neutrophil eosinophil counts	SVS	Inverse variance weighted	132	0.0104372	1.20741	1.04522	1.39476
ebi-a-GCST004613	ebi-a-GCST006908	Sum neutrophil eosinophil counts	AIS	MR Egger	131	0.767884	1.02751	0.858384	1.22996	0.987172
ebi-a-GCST004613	ebi-a-GCST006908	Sum neutrophil eosinophil counts	AIS	Weighted median	131	0.688101	1.02227	0.918036	1.13834
ebi-a-GCST004613	ebi-a-GCST006908	Sum neutrophil eosinophil counts	AIS	Inverse variance weighted	131	0.480317	0.972265	0.899211	1.05125
ebi-a-GCST004613	ebi-a-GCST006907	Sum neutrophil eosinophil counts	LAS	MR Egger	131	0.356134	0.833879	0.567704	1.22485	0.987172
ebi-a-GCST004613	ebi-a-GCST006907	Sum neutrophil eosinophil counts	LAS	Weighted median	131	0.193482	0.842259	0.650236	1.09099
ebi-a-GCST004613	ebi-a-GCST006907	Sum neutrophil eosinophil counts	LAS	Inverse variance weighted	131	0.220983	0.900979	0.76242	1.06472
ebi-a-GCST004613	ebi-a-GCST006906	Sum neutrophil eosinophil counts	AS	MR Egger	131	0.96417	1.00363	0.856984	1.17538	0.987172
ebi-a-GCST004613	ebi-a-GCST006906	Sum neutrophil eosinophil counts	AS	Weighted median	131	0.878731	0.992377	0.899471	1.09488
ebi-a-GCST004613	ebi-a-GCST006906	Sum neutrophil eosinophil counts	AS	Inverse variance weighted	131	0.506757	0.976931	0.911884	1.04662
ebi-a-GCST004614	ebi-a-GCST006910	Granulocyte count	CES	MR Egger	138	0.319272	0.868549	0.658848	1.14499	0.987061
ebi-a-GCST004614	ebi-a-GCST006910	Granulocyte count	CES	Weighted median	138	0.162769	0.877382	0.730154	1.0543
ebi-a-GCST004614	ebi-a-GCST006910	Granulocyte count	CES	Inverse variance weighted	138	0.019588	0.86737	0.769687	0.97745
ebi-a-GCST004614	ebi-a-GCST006909	Granulocyte count	SVS	MR Egger	139	0.228914	1.21482	0.88604	1.6656	0.987057
ebi-a-GCST004614	ebi-a-GCST006909	Granulocyte count	SVS	Weighted median	139	0.115613	1.19767	0.956655	1.4994
ebi-a-GCST004614	ebi-a-GCST006909	Granulocyte count	SVS	Inverse variance weighted	139	0.00911789	1.20124	1.04659	1.37875
ebi-a-GCST004614	ebi-a-GCST006908	Granulocyte count	AIS	MR Egger	138	0.985237	0.998383	0.841375	1.18469	0.987061
ebi-a-GCST004614	ebi-a-GCST006908	Granulocyte count	AIS	Weighted median	138	0.670221	1.02216	0.924071	1.13066
ebi-a-GCST004614	ebi-a-GCST006908	Granulocyte count	AIS	Inverse variance weighted	138	0.349449	0.965131	0.89598	1.03962
ebi-a-GCST004614	ebi-a-GCST006907	Granulocyte count	LAS	MR Egger	138	0.245298	0.802031	0.553685	1.16177	0.987061
ebi-a-GCST004614	ebi-a-GCST006907	Granulocyte count	LAS	Weighted median	138	0.160262	0.836495	0.651982	1.07322
ebi-a-GCST004614	ebi-a-GCST006907	Granulocyte count	LAS	Inverse variance weighted	138	0.0769124	0.864673	0.736007	1.01583
ebi-a-GCST004614	ebi-a-GCST006906	Granulocyte count	AS	MR Egger	138	0.813376	0.982014	0.844893	1.14139	0.987061
ebi-a-GCST004614	ebi-a-GCST006906	Granulocyte count	AS	Weighted median	138	0.866657	0.991925	0.902353	1.09039
ebi-a-GCST004614	ebi-a-GCST006906	Granulocyte count	AS	Inverse variance weighted	138	0.414199	0.973003	0.911137	1.03907
ebi-a-GCST004615	ebi-a-GCST006910	Hemoglobin concentration	CES	MR Egger	118	0.0301293	1.3331	1.0313	1.72323	0.987233
ebi-a-GCST004615	ebi-a-GCST006910	Hemoglobin concentration	CES	Weighted median	118	0.259312	1.12616	0.916097	1.38439
ebi-a-GCST004615	ebi-a-GCST006910	Hemoglobin concentration	CES	Inverse variance weighted	118	0.621979	0.967803	0.84974	1.10227
ebi-a-GCST004615	ebi-a-GCST006909	Hemoglobin concentration	SVS	MR Egger	118	0.543391	1.10782	0.797012	1.53983	0.987233
ebi-a-GCST004615	ebi-a-GCST006909	Hemoglobin concentration	SVS	Weighted median	118	0.950001	0.992341	0.780348	1.26192
ebi-a-GCST004615	ebi-a-GCST006909	Hemoglobin concentration	SVS	Inverse variance weighted	118	0.62274	1.04176	0.885069	1.2262
ebi-a-GCST004615	ebi-a-GCST006908	Hemoglobin concentration	AIS	MR Egger	118	0.0553575	1.1628	0.998096	1.35468	0.987233
ebi-a-GCST004615	ebi-a-GCST006908	Hemoglobin concentration	AIS	Weighted median	118	0.689134	1.02049	0.923954	1.12711
ebi-a-GCST004615	ebi-a-GCST006908	Hemoglobin concentration	AIS	Inverse variance weighted	118	0.764161	1.01183	0.937012	1.09262
ebi-a-GCST004615	ebi-a-GCST006907	Hemoglobin concentration	LAS	MR Egger	118	0.431071	1.18343	0.779296	1.79714	0.987233
ebi-a-GCST004615	ebi-a-GCST006907	Hemoglobin concentration	LAS	Weighted median	118	0.399542	0.888348	0.674463	1.17006
ebi-a-GCST004615	ebi-a-GCST006907	Hemoglobin concentration	LAS	Inverse variance weighted	118	0.840284	0.979107	0.797345	1.2023
ebi-a-GCST004615	ebi-a-GCST006906	Hemoglobin concentration	AS	MR Egger	118	0.0662249	1.13884	0.992622	1.30659	0.987233
ebi-a-GCST004615	ebi-a-GCST006906	Hemoglobin concentration	AS	Weighted median	118	0.313508	1.04841	0.956328	1.14935
ebi-a-GCST004615	ebi-a-GCST006906	Hemoglobin concentration	AS	Inverse variance weighted	118	0.592268	1.01898	0.951215	1.09158
ebi-a-GCST004616	ebi-a-GCST006910	Platelet distribution width	CES	MR Egger	73	0.4567	1.10647	0.848914	1.44216	0.991829
ebi-a-GCST004616	ebi-a-GCST006910	Platelet distribution width	CES	Weighted median	73	0.852207	0.980518	0.797194	1.206
ebi-a-GCST004616	ebi-a-GCST006910	Platelet distribution width	CES	Inverse variance weighted	73	0.673253	0.968836	0.83626	1.12243
ebi-a-GCST004616	ebi-a-GCST006909	Platelet distribution width	SVS	MR Egger	74	0.112698	0.782582	0.580194	1.05557	0.991756
ebi-a-GCST004616	ebi-a-GCST006909	Platelet distribution width	SVS	Weighted median	74	0.0467951	0.793581	0.631837	0.996732
ebi-a-GCST004616	ebi-a-GCST006909	Platelet distribution width	SVS	Inverse variance weighted	74	0.0216402	0.824548	0.699379	0.972119
ebi-a-GCST004616	ebi-a-GCST006908	Platelet distribution width	AIS	MR Egger	74	0.177929	0.900549	0.774402	1.04724	0.991756
ebi-a-GCST004616	ebi-a-GCST006908	Platelet distribution width	AIS	Weighted median	74	0.293201	0.950654	0.865051	1.04473
ebi-a-GCST004616	ebi-a-GCST006908	Platelet distribution width	AIS	Inverse variance weighted	74	0.468461	0.96941	0.891313	1.05435
ebi-a-GCST004616	ebi-a-GCST006907	Platelet distribution width	LAS	MR Egger	74	0.103549	0.779019	0.578929	1.04826	0.991756
ebi-a-GCST004616	ebi-a-GCST006907	Platelet distribution width	LAS	Weighted median	74	0.194128	0.854363	0.673688	1.08349
ebi-a-GCST004616	ebi-a-GCST006907	Platelet distribution width	LAS	Inverse variance weighted	74	0.868279	1.01428	0.857764	1.19936
ebi-a-GCST004616	ebi-a-GCST006906	Platelet distribution width	AS	MR Egger	74	0.298336	0.932	0.816948	1.06326	0.991756
ebi-a-GCST004616	ebi-a-GCST006906	Platelet distribution width	AS	Weighted median	74	0.429545	0.96275	0.876211	1.05784
ebi-a-GCST004616	ebi-a-GCST006906	Platelet distribution width	AS	Inverse variance weighted	74	0.657612	0.983615	0.914317	1.05817
ebi-a-GCST004617	ebi-a-GCST006910	Eosinophil percentage of granulocytes	CES	MR Egger	140	0.756554	0.960193	0.743093	1.24072	0.987585
ebi-a-GCST004617	ebi-a-GCST006910	Eosinophil percentage of granulocytes	CES	Weighted median	140	0.0258599	1.20929	1.02315	1.4293
ebi-a-GCST004617	ebi-a-GCST006910	Eosinophil percentage of granulocytes	CES	Inverse variance weighted	140	0.0113408	1.14285	1.03062	1.26729
ebi-a-GCST004617	ebi-a-GCST006909	Eosinophil percentage of granulocytes	SVS	MR Egger	140	0.767872	0.953442	0.695137	1.30773	0.987585
ebi-a-GCST004617	ebi-a-GCST006909	Eosinophil percentage of granulocytes	SVS	Weighted median	140	0.495481	0.932257	0.761964	1.14061
ebi-a-GCST004617	ebi-a-GCST006909	Eosinophil percentage of granulocytes	SVS	Inverse variance weighted	140	0.863788	0.988698	0.868287	1.12581
ebi-a-GCST004617	ebi-a-GCST006908	Eosinophil percentage of granulocytes	AIS	MR Egger	140	0.444588	1.06102	0.911932	1.23448	0.987585
ebi-a-GCST004617	ebi-a-GCST006908	Eosinophil percentage of granulocytes	AIS	Weighted median	140	0.92984	0.995861	0.908035	1.09218
ebi-a-GCST004617	ebi-a-GCST006908	Eosinophil percentage of granulocytes	AIS	Inverse variance weighted	140	0.0309246	1.07117	1.00633	1.14018
ebi-a-GCST004617	ebi-a-GCST006907	Eosinophil percentage of granulocytes	LAS	MR Egger	139	0.0674725	1.39103	0.979288	1.97588	0.987595
ebi-a-GCST004617	ebi-a-GCST006907	Eosinophil percentage of granulocytes	LAS	Weighted median	139	0.0195637	1.29856	1.04281	1.61703
ebi-a-GCST004617	ebi-a-GCST006907	Eosinophil percentage of granulocytes	LAS	Inverse variance weighted	139	0.00214255	1.25174	1.08455	1.44469
ebi-a-GCST004617	ebi-a-GCST006906	Eosinophil percentage of granulocytes	AS	MR Egger	139	0.542027	1.0442	0.908983	1.19953	0.987607
ebi-a-GCST004617	ebi-a-GCST006906	Eosinophil percentage of granulocytes	AS	Weighted median	139	0.546715	1.02488	0.946153	1.11016
ebi-a-GCST004617	ebi-a-GCST006906	Eosinophil percentage of granulocytes	AS	Inverse variance weighted	139	0.045886	1.06028	1.00107	1.12299
ebi-a-GCST004618	ebi-a-GCST006910	White blood cell count (basophil)	CES	MR Egger	71	0.331804	0.814916	0.540579	1.22848	0.98507
ebi-a-GCST004618	ebi-a-GCST006910	White blood cell count (basophil)	CES	Weighted median	71	0.258798	0.862022	0.666192	1.11542
ebi-a-GCST004618	ebi-a-GCST006910	White blood cell count (basophil)	CES	Inverse variance weighted	71	0.186172	0.891094	0.751067	1.05723
ebi-a-GCST004618	ebi-a-GCST006909	White blood cell count (basophil)	SVS	MR Egger	71	0.836879	1.06096	0.605327	1.85954	0.98507
ebi-a-GCST004618	ebi-a-GCST006909	White blood cell count (basophil)	SVS	Weighted median	71	0.380432	0.875217	0.649779	1.17887
ebi-a-GCST004618	ebi-a-GCST006909	White blood cell count (basophil)	SVS	Inverse variance weighted	71	0.0833713	1.23063	0.972979	1.55651
ebi-a-GCST004618	ebi-a-GCST006908	White blood cell count (basophil)	AIS	MR Egger	71	0.360844	0.874964	0.658245	1.16304	0.98507
ebi-a-GCST004618	ebi-a-GCST006908	White blood cell count (basophil)	AIS	Weighted median	71	0.628568	0.967341	0.845576	1.10664
ebi-a-GCST004618	ebi-a-GCST006908	White blood cell count (basophil)	AIS	Inverse variance weighted	71	0.584207	1.03426	0.916716	1.16687
ebi-a-GCST004618	ebi-a-GCST006907	White blood cell count (basophil)	LAS	MR Egger	71	0.303495	1.39719	0.742393	2.62951	0.98507
ebi-a-GCST004618	ebi-a-GCST006907	White blood cell count (basophil)	LAS	Weighted median	71	0.72213	1.06483	0.753218	1.50536
ebi-a-GCST004618	ebi-a-GCST006907	White blood cell count (basophil)	LAS	Inverse variance weighted	71	0.375278	1.12631	0.865885	1.46507
ebi-a-GCST004618	ebi-a-GCST006906	White blood cell count (basophil)	AS	MR Egger	71	0.399658	0.896834	0.697183	1.15366	0.98507
ebi-a-GCST004618	ebi-a-GCST006906	White blood cell count (basophil)	AS	Weighted median	71	0.360437	0.947745	0.844767	1.06328
ebi-a-GCST004618	ebi-a-GCST006906	White blood cell count (basophil)	AS	Inverse variance weighted	71	0.446503	1.04247	0.9366	1.16031
ebi-a-GCST004619	ebi-a-GCST006910	Reticulocyte fraction of red cells	CES	MR Egger	158	0.657276	0.960297	0.803208	1.14811	0.99156
ebi-a-GCST004619	ebi-a-GCST006910	Reticulocyte fraction of red cells	CES	Weighted median	158	0.57557	0.958944	0.828046	1.11053
ebi-a-GCST004619	ebi-a-GCST006910	Reticulocyte fraction of red cells	CES	Inverse variance weighted	158	0.422606	1.04062	0.944121	1.14698
ebi-a-GCST004619	ebi-a-GCST006909	Reticulocyte fraction of red cells	SVS	MR Egger	158	0.580812	1.05387	0.875134	1.26911	0.99156
ebi-a-GCST004619	ebi-a-GCST006909	Reticulocyte fraction of red cells	SVS	Weighted median	158	0.760008	1.02378	0.880459	1.19044
ebi-a-GCST004619	ebi-a-GCST006909	Reticulocyte fraction of red cells	SVS	Inverse variance weighted	158	0.706156	1.01963	0.921627	1.12805
ebi-a-GCST004619	ebi-a-GCST006908	Reticulocyte fraction of red cells	AIS	MR Egger	157	0.2614	0.945768	0.858377	1.04206	0.991589
ebi-a-GCST004619	ebi-a-GCST006908	Reticulocyte fraction of red cells	AIS	Weighted median	157	0.297609	0.960629	0.890697	1.03605
ebi-a-GCST004619	ebi-a-GCST006908	Reticulocyte fraction of red cells	AIS	Inverse variance weighted	157	0.930964	0.997661	0.946178	1.05195
ebi-a-GCST004619	ebi-a-GCST006907	Reticulocyte fraction of red cells	LAS	MR Egger	158	0.641306	0.94848	0.759574	1.18437	0.99156
ebi-a-GCST004619	ebi-a-GCST006907	Reticulocyte fraction of red cells	LAS	Weighted median	158	0.916124	0.990008	0.821254	1.19344
ebi-a-GCST004619	ebi-a-GCST006907	Reticulocyte fraction of red cells	LAS	Inverse variance weighted	158	0.629528	0.970808	0.860706	1.09499
ebi-a-GCST004619	ebi-a-GCST006906	Reticulocyte fraction of red cells	AS	MR Egger	156	0.612599	0.977463	0.895074	1.06743	0.991606
ebi-a-GCST004619	ebi-a-GCST006906	Reticulocyte fraction of red cells	AS	Weighted median	156	0.526009	0.976684	0.907999	1.05057
ebi-a-GCST004619	ebi-a-GCST006906	Reticulocyte fraction of red cells	AS	Inverse variance weighted	156	0.841321	1.00491	0.957878	1.05425
ebi-a-GCST004620	ebi-a-GCST006910	Sum basophil neutrophil counts	CES	MR Egger	134	0.197855	0.837206	0.639684	1.09572	0.9869
ebi-a-GCST004620	ebi-a-GCST006910	Sum basophil neutrophil counts	CES	Weighted median	134	0.164967	0.880063	0.73484	1.05399
ebi-a-GCST004620	ebi-a-GCST006910	Sum basophil neutrophil counts	CES	Inverse variance weighted	134	0.0413988	0.883745	0.784777	0.995193
ebi-a-GCST004620	ebi-a-GCST006909	Sum basophil neutrophil counts	SVS	MR Egger	135	0.164468	1.2532	0.913244	1.71969	0.986902
ebi-a-GCST004620	ebi-a-GCST006909	Sum basophil neutrophil counts	SVS	Weighted median	135	0.112406	1.20218	0.957709	1.50906
ebi-a-GCST004620	ebi-a-GCST006909	Sum basophil neutrophil counts	SVS	Inverse variance weighted	135	0.0223463	1.17864	1.02362	1.35714
ebi-a-GCST004620	ebi-a-GCST006908	Sum basophil neutrophil counts	AIS	MR Egger	134	0.991634	1.00091	0.844124	1.18683	0.9869
ebi-a-GCST004620	ebi-a-GCST006908	Sum basophil neutrophil counts	AIS	Weighted median	134	0.676791	1.02213	0.922166	1.13293
ebi-a-GCST004620	ebi-a-GCST006908	Sum basophil neutrophil counts	AIS	Inverse variance weighted	134	0.489929	0.973783	0.903041	1.05007
ebi-a-GCST004620	ebi-a-GCST006907	Sum basophil neutrophil counts	LAS	MR Egger	134	0.173834	0.787625	0.559375	1.10901	0.9869
ebi-a-GCST004620	ebi-a-GCST006907	Sum basophil neutrophil counts	LAS	Weighted median	134	0.175143	0.837671	0.648441	1.08212
ebi-a-GCST004620	ebi-a-GCST006907	Sum basophil neutrophil counts	LAS	Inverse variance weighted	134	0.0988901	0.880039	0.756114	1.02428
ebi-a-GCST004620	ebi-a-GCST006906	Sum basophil neutrophil counts	AS	MR Egger	134	0.762898	0.976971	0.84	1.13628	0.9869
ebi-a-GCST004620	ebi-a-GCST006906	Sum basophil neutrophil counts	AS	Weighted median	134	0.873074	0.991942	0.898212	1.09545
ebi-a-GCST004620	ebi-a-GCST006906	Sum basophil neutrophil counts	AS	Inverse variance weighted	134	0.474175	0.975767	0.912368	1.04357
ebi-a-GCST004621	ebi-a-GCST006910	Sum basophil neutrophil counts	CES	MR Egger	156	0.213922	0.901312	0.765608	1.06107	0.991206
ebi-a-GCST004621	ebi-a-GCST006910	Sum basophil neutrophil counts	CES	Weighted median	156	0.147793	0.902212	0.784853	1.03712
ebi-a-GCST004621	ebi-a-GCST006910	Sum basophil neutrophil counts	CES	Inverse variance weighted	156	0.470642	0.969472	0.891158	1.05467
ebi-a-GCST004621	ebi-a-GCST006909	Sum basophil neutrophil counts	SVS	MR Egger	156	0.532003	1.06495	0.874612	1.2967	0.991206
ebi-a-GCST004621	ebi-a-GCST006909	Sum basophil neutrophil counts	SVS	Weighted median	156	0.313099	1.08201	0.928369	1.26107
ebi-a-GCST004621	ebi-a-GCST006909	Sum basophil neutrophil counts	SVS	Inverse variance weighted	156	0.00937576	1.14415	1.03362	1.2665
ebi-a-GCST004621	ebi-a-GCST006908	Sum basophil neutrophil counts	AIS	MR Egger	156	0.577913	1.02813	0.932601	1.13345	0.991206
ebi-a-GCST004621	ebi-a-GCST006908	Sum basophil neutrophil counts	AIS	Weighted median	156	0.82848	0.991815	0.920745	1.06837
ebi-a-GCST004621	ebi-a-GCST006908	Sum basophil neutrophil counts	AIS	Inverse variance weighted	156	0.196234	1.03353	0.983106	1.08654
ebi-a-GCST004621	ebi-a-GCST006907	Sum basophil neutrophil counts	LAS	MR Egger	156	0.0156685	1.33045	1.05814	1.67283	0.991206
ebi-a-GCST004621	ebi-a-GCST006907	Sum basophil neutrophil counts	LAS	Weighted median	156	0.0855412	1.17862	0.977266	1.42145
ebi-a-GCST004621	ebi-a-GCST006907	Sum basophil neutrophil counts	LAS	Inverse variance weighted	156	0.0970187	1.10547	0.982005	1.24446
ebi-a-GCST004621	ebi-a-GCST006906	Sum basophil neutrophil counts	AS	MR Egger	156	0.370529	1.04307	0.951368	1.1436	0.991206
ebi-a-GCST004621	ebi-a-GCST006906	Sum basophil neutrophil counts	AS	Weighted median	156	0.977496	1.00101	0.933248	1.07369
ebi-a-GCST004621	ebi-a-GCST006906	Sum basophil neutrophil counts	AS	Inverse variance weighted	156	0.294152	1.02562	0.978272	1.07526
ebi-a-GCST004622	ebi-a-GCST006910	Reticulocyte count	CES	MR Egger	148	0.956284	0.994884	0.828431	1.19478	0.991685
ebi-a-GCST004622	ebi-a-GCST006910	Reticulocyte count	CES	Weighted median	148	0.590353	0.958174	0.820133	1.11945
ebi-a-GCST004622	ebi-a-GCST006910	Reticulocyte count	CES	Inverse variance weighted	148	0.438304	1.04058	0.940996	1.15071
ebi-a-GCST004622	ebi-a-GCST006909	Reticulocyte count	SVS	MR Egger	148	0.389125	1.09176	0.894571	1.3324	0.991685
ebi-a-GCST004622	ebi-a-GCST006909	Reticulocyte count	SVS	Weighted median	148	0.740638	1.02757	0.874721	1.20713
ebi-a-GCST004622	ebi-a-GCST006909	Reticulocyte count	SVS	Inverse variance weighted	148	0.214946	1.07178	0.960556	1.19588
ebi-a-GCST004622	ebi-a-GCST006908	Reticulocyte count	AIS	MR Egger	147	0.49672	0.963206	0.864744	1.07288	0.9917
ebi-a-GCST004622	ebi-a-GCST006908	Reticulocyte count	AIS	Weighted median	147	0.284094	0.958936	0.888115	1.03541
ebi-a-GCST004622	ebi-a-GCST006908	Reticulocyte count	AIS	Inverse variance weighted	147	0.621797	1.01512	0.956352	1.07751
ebi-a-GCST004622	ebi-a-GCST006907	Reticulocyte count	LAS	MR Egger	148	0.853373	0.978806	0.780203	1.22796	0.991685
ebi-a-GCST004622	ebi-a-GCST006907	Reticulocyte count	LAS	Weighted median	148	0.854358	0.981933	0.808233	1.19296
ebi-a-GCST004622	ebi-a-GCST006907	Reticulocyte count	LAS	Inverse variance weighted	148	0.841742	0.987425	0.872079	1.11803
ebi-a-GCST004622	ebi-a-GCST006906	Reticulocyte count	AS	MR Egger	147	0.986217	0.999177	0.910263	1.09678	0.9917
ebi-a-GCST004622	ebi-a-GCST006906	Reticulocyte count	AS	Weighted median	147	0.401563	0.969234	0.900986	1.04265
ebi-a-GCST004622	ebi-a-GCST006906	Reticulocyte count	AS	Inverse variance weighted	147	0.524537	1.0168	0.965933	1.07035
ebi-a-GCST004623	ebi-a-GCST006910	Neutrophil percentage of granulocytes	CES	MR Egger	130	0.608243	1.07155	0.823248	1.39475	0.987373
ebi-a-GCST004623	ebi-a-GCST006910	Neutrophil percentage of granulocytes	CES	Weighted median	130	0.0272458	0.831259	0.705485	0.979458
ebi-a-GCST004623	ebi-a-GCST006910	Neutrophil percentage of granulocytes	CES	Inverse variance weighted	130	0.00635796	0.860113	0.771876	0.958436
ebi-a-GCST004623	ebi-a-GCST006909	Neutrophil percentage of granulocytes	SVS	MR Egger	130	0.800247	1.04011	0.767467	1.40961	0.987373
ebi-a-GCST004623	ebi-a-GCST006909	Neutrophil percentage of granulocytes	SVS	Weighted median	130	0.421826	1.08827	0.885318	1.33774
ebi-a-GCST004623	ebi-a-GCST006909	Neutrophil percentage of granulocytes	SVS	Inverse variance weighted	130	0.23454	1.08082	0.950824	1.2286
ebi-a-GCST004623	ebi-a-GCST006908	Neutrophil percentage of granulocytes	AIS	MR Egger	129	0.389274	0.934042	0.80008	1.09043	0.987338
ebi-a-GCST004623	ebi-a-GCST006908	Neutrophil percentage of granulocytes	AIS	Weighted median	129	0.914385	1.00529	0.913129	1.10675
ebi-a-GCST004623	ebi-a-GCST006908	Neutrophil percentage of granulocytes	AIS	Inverse variance weighted	129	0.0685811	0.940767	0.880932	1.00467
ebi-a-GCST004623	ebi-a-GCST006907	Neutrophil percentage of granulocytes	LAS	MR Egger	128	0.023867	0.658717	0.460592	0.942065	0.987347
ebi-a-GCST004623	ebi-a-GCST006907	Neutrophil percentage of granulocytes	LAS	Weighted median	128	0.0107382	0.747645	0.597938	0.934834
ebi-a-GCST004623	ebi-a-GCST006907	Neutrophil percentage of granulocytes	LAS	Inverse variance weighted	128	0.00287624	0.795182	0.683938	0.924521
ebi-a-GCST004623	ebi-a-GCST006906	Neutrophil percentage of granulocytes	AS	MR Egger	129	0.421079	0.944884	0.823363	1.08434	0.987406
ebi-a-GCST004623	ebi-a-GCST006906	Neutrophil percentage of granulocytes	AS	Weighted median	129	0.555221	0.975412	0.897982	1.05952
ebi-a-GCST004623	ebi-a-GCST006906	Neutrophil percentage of granulocytes	AS	Inverse variance weighted	129	0.0524699	0.943647	0.889918	1.00062
ebi-a-GCST004624	ebi-a-GCST006910	Sum eosinophil basophil counts	CES	MR Egger	153	0.835473	1.02634	0.803372	1.31119	0.987829
ebi-a-GCST004624	ebi-a-GCST006910	Sum eosinophil basophil counts	CES	Weighted median	153	0.0100676	1.22552	1.04968	1.43083
ebi-a-GCST004624	ebi-a-GCST006910	Sum eosinophil basophil counts	CES	Inverse variance weighted	153	0.00798465	1.14892	1.03692	1.27302
ebi-a-GCST004624	ebi-a-GCST006909	Sum eosinophil basophil counts	SVS	MR Egger	153	0.613417	1.07942	0.802956	1.45107	0.987829
ebi-a-GCST004624	ebi-a-GCST006909	Sum eosinophil basophil counts	SVS	Weighted median	153	0.480748	0.934365	0.773677	1.12843
ebi-a-GCST004624	ebi-a-GCST006909	Sum eosinophil basophil counts	SVS	Inverse variance weighted	153	0.770848	0.981464	0.865355	1.11315
ebi-a-GCST004624	ebi-a-GCST006908	Sum eosinophil basophil counts	AIS	MR Egger	153	0.360267	1.07422	0.921895	1.25171	0.987829
ebi-a-GCST004624	ebi-a-GCST006908	Sum eosinophil basophil counts	AIS	Weighted median	153	0.917388	0.995593	0.915866	1.08226
ebi-a-GCST004624	ebi-a-GCST006908	Sum eosinophil basophil counts	AIS	Inverse variance weighted	153	0.173418	1.04627	0.980303	1.11668
ebi-a-GCST004624	ebi-a-GCST006907	Sum eosinophil basophil counts	LAS	MR Egger	152	0.0210236	1.46935	1.06333	2.0304	0.987852
ebi-a-GCST004624	ebi-a-GCST006907	Sum eosinophil basophil counts	LAS	Weighted median	152	0.0305939	1.25999	1.02186	1.55361
ebi-a-GCST004624	ebi-a-GCST006907	Sum eosinophil basophil counts	LAS	Inverse variance weighted	152	0.00135951	1.25139	1.09093	1.43545
ebi-a-GCST004624	ebi-a-GCST006906	Sum eosinophil basophil counts	AS	MR Egger	152	0.416828	1.05967	0.921676	1.21832	0.987832
ebi-a-GCST004624	ebi-a-GCST006906	Sum eosinophil basophil counts	AS	Weighted median	152	0.617662	1.02068	0.941856	1.1061
ebi-a-GCST004624	ebi-a-GCST006906	Sum eosinophil basophil counts	AS	Inverse variance weighted	152	0.182685	1.04129	0.98113	1.10513
ebi-a-GCST004625	ebi-a-GCST006910	Monocyte count	CES	MR Egger	169	0.843958	1.01714	0.859026	1.20435	0.990384
ebi-a-GCST004625	ebi-a-GCST006910	Monocyte count	CES	Weighted median	169	0.642238	1.03299	0.9008	1.18457
ebi-a-GCST004625	ebi-a-GCST006910	Monocyte count	CES	Inverse variance weighted	169	0.100151	1.07759	0.985746	1.17798
ebi-a-GCST004625	ebi-a-GCST006909	Monocyte count	SVS	MR Egger	170	0.942039	1.00766	0.820624	1.23732	0.990494
ebi-a-GCST004625	ebi-a-GCST006909	Monocyte count	SVS	Weighted median	170	0.349224	1.08215	0.917268	1.27667
ebi-a-GCST004625	ebi-a-GCST006909	Monocyte count	SVS	Inverse variance weighted	170	0.29811	1.0597	0.95005	1.182
ebi-a-GCST004625	ebi-a-GCST006908	Monocyte count	AIS	MR Egger	170	0.182367	0.934766	0.846877	1.03178	0.990494
ebi-a-GCST004625	ebi-a-GCST006908	Monocyte count	AIS	Weighted median	170	0.686254	0.984811	0.914327	1.06073
ebi-a-GCST004625	ebi-a-GCST006908	Monocyte count	AIS	Inverse variance weighted	170	0.24209	1.03241	0.978683	1.08909
ebi-a-GCST004625	ebi-a-GCST006907	Monocyte count	LAS	MR Egger	170	0.54329	1.06559	0.868572	1.3073	0.990494
ebi-a-GCST004625	ebi-a-GCST006907	Monocyte count	LAS	Weighted median	170	0.405016	1.08001	0.901043	1.29452
ebi-a-GCST004625	ebi-a-GCST006907	Monocyte count	LAS	Inverse variance weighted	170	0.168581	1.07845	0.968513	1.20087
ebi-a-GCST004625	ebi-a-GCST006906	Monocyte count	AS	MR Egger	168	0.0915444	0.923006	0.841433	1.01249	0.990212
ebi-a-GCST004625	ebi-a-GCST006906	Monocyte count	AS	Weighted median	168	0.883237	1.00534	0.9364	1.07935
ebi-a-GCST004625	ebi-a-GCST006906	Monocyte count	AS	Inverse variance weighted	168	0.276759	1.02781	0.978238	1.0799
ebi-a-GCST004626	ebi-a-GCST006910	Myeloid white cell count	CES	MR Egger	137	0.352813	0.879176	0.670676	1.15249	0.987192
ebi-a-GCST004626	ebi-a-GCST006910	Myeloid white cell count	CES	Weighted median	137	0.177531	0.888823	0.748884	1.05491
ebi-a-GCST004626	ebi-a-GCST006910	Myeloid white cell count	CES	Inverse variance weighted	137	0.0846123	0.902676	0.803512	1.01408
ebi-a-GCST004626	ebi-a-GCST006909	Myeloid white cell count	SVS	MR Egger	138	0.0579991	1.3573	0.992335	1.8565	0.987176
ebi-a-GCST004626	ebi-a-GCST006909	Myeloid white cell count	SVS	Weighted median	138	0.108354	1.20609	0.959489	1.51606
ebi-a-GCST004626	ebi-a-GCST006909	Myeloid white cell count	SVS	Inverse variance weighted	138	0.0241939	1.17008	1.0207	1.34131
ebi-a-GCST004626	ebi-a-GCST006908	Myeloid white cell count	AIS	MR Egger	137	0.741038	1.02915	0.868223	1.2199	0.987192
ebi-a-GCST004626	ebi-a-GCST006908	Myeloid white cell count	AIS	Weighted median	137	0.776712	1.01438	0.919086	1.11955
ebi-a-GCST004626	ebi-a-GCST006908	Myeloid white cell count	AIS	Inverse variance weighted	137	0.450842	0.972118	0.903222	1.04627
ebi-a-GCST004626	ebi-a-GCST006907	Myeloid white cell count	LAS	MR Egger	137	0.228569	0.799916	0.5571	1.14857	0.987192
ebi-a-GCST004626	ebi-a-GCST006907	Myeloid white cell count	LAS	Weighted median	137	0.135548	0.833257	0.655765	1.05879
ebi-a-GCST004626	ebi-a-GCST006907	Myeloid white cell count	LAS	Inverse variance weighted	137	0.50402	0.947951	0.810383	1.10887
ebi-a-GCST004626	ebi-a-GCST006906	Myeloid white cell count	AS	MR Egger	137	0.914161	1.0083	0.867767	1.1716	0.987192
ebi-a-GCST004626	ebi-a-GCST006906	Myeloid white cell count	AS	Weighted median	137	0.889854	0.993325	0.903491	1.09209
ebi-a-GCST004626	ebi-a-GCST006906	Myeloid white cell count	AS	Inverse variance weighted	137	0.569517	0.981271	0.919377	1.04733
ebi-a-GCST004627	ebi-a-GCST006910	Lymphocyte counts	CES	MR Egger	141	0.14604	1.23451	0.930725	1.63745	0.987087
ebi-a-GCST004627	ebi-a-GCST006910	Lymphocyte counts	CES	Weighted median	141	0.0954989	1.16115	0.974089	1.38413
ebi-a-GCST004627	ebi-a-GCST006910	Lymphocyte counts	CES	Inverse variance weighted	141	0.0566812	1.11838	0.996821	1.25477
ebi-a-GCST004627	ebi-a-GCST006909	Lymphocyte counts	SVS	MR Egger	141	0.0323145	1.46965	1.03666	2.08348	0.987087
ebi-a-GCST004627	ebi-a-GCST006909	Lymphocyte counts	SVS	Weighted median	141	0.224305	1.13499	0.925318	1.39218
ebi-a-GCST004627	ebi-a-GCST006909	Lymphocyte counts	SVS	Inverse variance weighted	141	0.0591126	1.1476	0.994715	1.32398
ebi-a-GCST004627	ebi-a-GCST006908	Lymphocyte counts	AIS	MR Egger	141	0.0287605	1.21947	1.02268	1.45413	0.987087
ebi-a-GCST004627	ebi-a-GCST006908	Lymphocyte counts	AIS	Weighted median	141	0.739642	1.01534	0.92814	1.11074
ebi-a-GCST004627	ebi-a-GCST006908	Lymphocyte counts	AIS	Inverse variance weighted	141	0.00118038	1.12566	1.04796	1.20913
ebi-a-GCST004627	ebi-a-GCST006907	Lymphocyte counts	LAS	MR Egger	141	0.0409149	1.43076	1.01815	2.0106	0.987087
ebi-a-GCST004627	ebi-a-GCST006907	Lymphocyte counts	LAS	Weighted median	141	0.308968	1.12078	0.899745	1.39612
ebi-a-GCST004627	ebi-a-GCST006907	Lymphocyte counts	LAS	Inverse variance weighted	141	0.0175241	1.18335	1.02989	1.35968
ebi-a-GCST004627	ebi-a-GCST006906	Lymphocyte counts	AS	MR Egger	141	0.034316	1.1831	1.01405	1.38033	0.987087
ebi-a-GCST004627	ebi-a-GCST006906	Lymphocyte counts	AS	Weighted median	141	0.342599	1.04056	0.958535	1.1296
ebi-a-GCST004627	ebi-a-GCST006906	Lymphocyte counts	AS	Inverse variance weighted	141	0.00267692	1.10051	1.03382	1.17151
ebi-a-GCST004628	ebi-a-GCST006910	Immature fraction of reticulocytes	CES	MR Egger	117	0.201813	1.13844	0.933978	1.38766	0.991175
ebi-a-GCST004628	ebi-a-GCST006910	Immature fraction of reticulocytes	CES	Weighted median	117	0.211965	1.10537	0.944472	1.29367
ebi-a-GCST004628	ebi-a-GCST006910	Immature fraction of reticulocytes	CES	Inverse variance weighted	117	0.456939	1.03959	0.938506	1.15155
ebi-a-GCST004628	ebi-a-GCST006909	Immature fraction of reticulocytes	SVS	MR Egger	116	0.532937	0.930944	0.743937	1.16496	0.991214
ebi-a-GCST004628	ebi-a-GCST006909	Immature fraction of reticulocytes	SVS	Weighted median	116	0.60611	0.953573	0.79593	1.14244
ebi-a-GCST004628	ebi-a-GCST006909	Immature fraction of reticulocytes	SVS	Inverse variance weighted	116	0.956329	0.996767	0.887676	1.11926
ebi-a-GCST004628	ebi-a-GCST006908	Immature fraction of reticulocytes	AIS	MR Egger	117	0.411273	0.951053	0.844118	1.07154	0.991175
ebi-a-GCST004628	ebi-a-GCST006908	Immature fraction of reticulocytes	AIS	Weighted median	117	0.667609	0.98206	0.904179	1.06665
ebi-a-GCST004628	ebi-a-GCST006908	Immature fraction of reticulocytes	AIS	Inverse variance weighted	117	0.909792	0.99644	0.93682	1.05985
ebi-a-GCST004628	ebi-a-GCST006907	Immature fraction of reticulocytes	LAS	MR Egger	117	0.35114	0.879874	0.673068	1.15022	0.991175
ebi-a-GCST004628	ebi-a-GCST006907	Immature fraction of reticulocytes	LAS	Weighted median	117	0.161082	0.861848	0.700046	1.06105
ebi-a-GCST004628	ebi-a-GCST006907	Immature fraction of reticulocytes	LAS	Inverse variance weighted	117	0.619882	0.965742	0.841475	1.10836
ebi-a-GCST004628	ebi-a-GCST006906	Immature fraction of reticulocytes	AS	MR Egger	116	0.669354	0.976257	0.874559	1.08978	0.991214
ebi-a-GCST004628	ebi-a-GCST006906	Immature fraction of reticulocytes	AS	Weighted median	116	0.862446	1.00674	0.9331	1.08619
ebi-a-GCST004628	ebi-a-GCST006906	Immature fraction of reticulocytes	AS	Inverse variance weighted	116	0.919619	1.00293	0.947581	1.06151
ebi-a-GCST004629	ebi-a-GCST006910	Neutrophil count	CES	MR Egger	134	0.198882	0.841435	0.64745	1.09354	0.986868
ebi-a-GCST004629	ebi-a-GCST006910	Neutrophil count	CES	Weighted median	134	0.158093	0.879359	0.735591	1.05123
ebi-a-GCST004629	ebi-a-GCST006910	Neutrophil count	CES	Inverse variance weighted	134	0.0429198	0.887608	0.790846	0.996209
ebi-a-GCST004629	ebi-a-GCST006909	Neutrophil count	SVS	MR Egger	135	0.189265	1.24066	0.900618	1.70909	0.986869
ebi-a-GCST004629	ebi-a-GCST006909	Neutrophil count	SVS	Weighted median	135	0.120401	1.20303	0.952725	1.5191
ebi-a-GCST004629	ebi-a-GCST006909	Neutrophil count	SVS	Inverse variance weighted	135	0.0192107	1.18542	1.0281	1.36682
ebi-a-GCST004629	ebi-a-GCST006908	Neutrophil count	AIS	MR Egger	134	0.897273	1.0113	0.852982	1.199	0.986868
ebi-a-GCST004629	ebi-a-GCST006908	Neutrophil count	AIS	Weighted median	134	0.668517	1.02215	0.92463	1.12995
ebi-a-GCST004629	ebi-a-GCST006908	Neutrophil count	AIS	Inverse variance weighted	134	0.445679	0.971147	0.900755	1.04704
ebi-a-GCST004629	ebi-a-GCST006907	Neutrophil count	LAS	MR Egger	134	0.16184	0.776118	0.545218	1.1048	0.986868
ebi-a-GCST004629	ebi-a-GCST006907	Neutrophil count	LAS	Weighted median	134	0.162638	0.838428	0.654681	1.07375
ebi-a-GCST004629	ebi-a-GCST006907	Neutrophil count	LAS	Inverse variance weighted	134	0.104068	0.878482	0.751423	1.02703
ebi-a-GCST004629	ebi-a-GCST006906	Neutrophil count	AS	MR Egger	134	0.850662	0.985623	0.847943	1.14566	0.986868
ebi-a-GCST004629	ebi-a-GCST006906	Neutrophil count	AS	Weighted median	134	0.882061	0.992489	0.898399	1.09643
ebi-a-GCST004629	ebi-a-GCST006906	Neutrophil count	AS	Inverse variance weighted	134	0.44824	0.974489	0.91153	1.0418
ebi-a-GCST004630	ebi-a-GCST006910	Mean corpuscular hemoglobin	CES	MR Egger	186	0.00106015	1.23091	1.08911	1.39116	0.993441
ebi-a-GCST004630	ebi-a-GCST006910	Mean corpuscular hemoglobin	CES	Weighted median	186	0.139703	1.08668	0.973174	1.21343
ebi-a-GCST004630	ebi-a-GCST006910	Mean corpuscular hemoglobin	CES	Inverse variance weighted	186	0.272606	1.04162	0.968435	1.12034
ebi-a-GCST004630	ebi-a-GCST006909	Mean corpuscular hemoglobin	SVS	MR Egger	185	0.989165	1.00098	0.868766	1.15332	0.993434
ebi-a-GCST004630	ebi-a-GCST006909	Mean corpuscular hemoglobin	SVS	Weighted median	185	0.421957	0.949966	0.838106	1.07676
ebi-a-GCST004630	ebi-a-GCST006909	Mean corpuscular hemoglobin	SVS	Inverse variance weighted	185	0.349913	0.961495	0.885505	1.04401
ebi-a-GCST004630	ebi-a-GCST006908	Mean corpuscular hemoglobin	AIS	MR Egger	186	0.188633	1.04577	0.978514	1.11764	0.993441
ebi-a-GCST004630	ebi-a-GCST006908	Mean corpuscular hemoglobin	AIS	Weighted median	186	0.754537	1.00877	0.955025	1.06554
ebi-a-GCST004630	ebi-a-GCST006908	Mean corpuscular hemoglobin	AIS	Inverse variance weighted	186	0.849171	0.996237	0.958271	1.03571
ebi-a-GCST004630	ebi-a-GCST006907	Mean corpuscular hemoglobin	LAS	MR Egger	186	0.351943	0.923059	0.78019	1.09209	0.993441
ebi-a-GCST004630	ebi-a-GCST006907	Mean corpuscular hemoglobin	LAS	Weighted median	186	0.0885006	0.879794	0.759245	1.01948
ebi-a-GCST004630	ebi-a-GCST006907	Mean corpuscular hemoglobin	LAS	Inverse variance weighted	186	0.661692	0.978567	0.888063	1.07829
ebi-a-GCST004630	ebi-a-GCST006906	Mean corpuscular hemoglobin	AS	MR Egger	186	0.178849	1.0447	0.98041	1.1132	0.993441
ebi-a-GCST004630	ebi-a-GCST006906	Mean corpuscular hemoglobin	AS	Weighted median	186	0.872794	1.00418	0.954201	1.05677
ebi-a-GCST004630	ebi-a-GCST006906	Mean corpuscular hemoglobin	AS	Inverse variance weighted	186	0.54157	0.988478	0.952372	1.02595
ebi-a-GCST004631	ebi-a-GCST006910	Basophil percentage of white cells	CES	MR Egger	56	0.0977638	0.713158	0.481291	1.05673	0.986797
ebi-a-GCST004631	ebi-a-GCST006910	Basophil percentage of white cells	CES	Weighted median	56	0.314721	0.873808	0.671746	1.13665
ebi-a-GCST004631	ebi-a-GCST006910	Basophil percentage of white cells	CES	Inverse variance weighted	56	0.78137	0.9732	0.803309	1.17902
ebi-a-GCST004631	ebi-a-GCST006909	Basophil percentage of white cells	SVS	MR Egger	56	0.798017	0.936852	0.569863	1.54018	0.986797
ebi-a-GCST004631	ebi-a-GCST006909	Basophil percentage of white cells	SVS	Weighted median	56	0.471696	0.885441	0.635714	1.23327
ebi-a-GCST004631	ebi-a-GCST006909	Basophil percentage of white cells	SVS	Inverse variance weighted	56	0.291718	1.13716	0.895471	1.44409
ebi-a-GCST004631	ebi-a-GCST006908	Basophil percentage of white cells	AIS	MR Egger	56	0.48485	0.930245	0.760486	1.1379	0.986797
ebi-a-GCST004631	ebi-a-GCST006908	Basophil percentage of white cells	AIS	Weighted median	56	0.877852	0.989117	0.860285	1.13724
ebi-a-GCST004631	ebi-a-GCST006908	Basophil percentage of white cells	AIS	Inverse variance weighted	56	0.546604	1.03034	0.934937	1.13547
ebi-a-GCST004631	ebi-a-GCST006907	Basophil percentage of white cells	LAS	MR Egger	56	0.0920734	1.60831	0.934379	2.76833	0.986797
ebi-a-GCST004631	ebi-a-GCST006907	Basophil percentage of white cells	LAS	Weighted median	56	0.429205	1.15868	0.804231	1.66934
ebi-a-GCST004631	ebi-a-GCST006907	Basophil percentage of white cells	LAS	Inverse variance weighted	56	0.227773	1.17402	0.904585	1.52371
ebi-a-GCST004631	ebi-a-GCST006906	Basophil percentage of white cells	AS	MR Egger	56	0.631672	0.956552	0.79851	1.14587	0.986797
ebi-a-GCST004631	ebi-a-GCST006906	Basophil percentage of white cells	AS	Weighted median	56	0.463581	0.95381	0.840508	1.08239
ebi-a-GCST004631	ebi-a-GCST006906	Basophil percentage of white cells	AS	Inverse variance weighted	56	0.634557	1.02129	0.936321	1.11397
ebi-a-GCST004632	ebi-a-GCST006910	Lymphocyte percentage of white cells	CES	MR Egger	124	0.171142	1.31257	0.891139	1.93331	0.984113
ebi-a-GCST004632	ebi-a-GCST006910	Lymphocyte percentage of white cells	CES	Weighted median	124	0.117826	1.1747	0.960048	1.43734
ebi-a-GCST004632	ebi-a-GCST006910	Lymphocyte percentage of white cells	CES	Inverse variance weighted	124	0.0322277	1.15677	1.01242	1.3217
ebi-a-GCST004632	ebi-a-GCST006909	Lymphocyte percentage of white cells	SVS	MR Egger	125	0.90609	0.973254	0.620898	1.52557	0.98406
ebi-a-GCST004632	ebi-a-GCST006909	Lymphocyte percentage of white cells	SVS	Weighted median	125	0.299322	0.875773	0.681713	1.12508
ebi-a-GCST004632	ebi-a-GCST006909	Lymphocyte percentage of white cells	SVS	Inverse variance weighted	125	0.509246	0.948732	0.81146	1.10922
ebi-a-GCST004632	ebi-a-GCST006908	Lymphocyte percentage of white cells	AIS	MR Egger	124	0.799222	1.03006	0.820278	1.29349	0.984113
ebi-a-GCST004632	ebi-a-GCST006908	Lymphocyte percentage of white cells	AIS	Weighted median	124	0.853092	1.01017	0.907596	1.12433
ebi-a-GCST004632	ebi-a-GCST006908	Lymphocyte percentage of white cells	AIS	Inverse variance weighted	124	0.0472399	1.08247	1.00096	1.1706
ebi-a-GCST004632	ebi-a-GCST006907	Lymphocyte percentage of white cells	LAS	MR Egger	124	0.809435	1.06674	0.631682	1.80144	0.984113
ebi-a-GCST004632	ebi-a-GCST006907	Lymphocyte percentage of white cells	LAS	Weighted median	124	0.396412	1.12193	0.859974	1.46368
ebi-a-GCST004632	ebi-a-GCST006907	Lymphocyte percentage of white cells	LAS	Inverse variance weighted	124	0.133767	1.14792	0.958509	1.37477
ebi-a-GCST004632	ebi-a-GCST006906	Lymphocyte percentage of white cells	AS	MR Egger	124	0.782297	1.03105	0.830416	1.28016	0.984113
ebi-a-GCST004632	ebi-a-GCST006906	Lymphocyte percentage of white cells	AS	Weighted median	124	0.770599	1.01447	0.921081	1.11733
ebi-a-GCST004632	ebi-a-GCST006906	Lymphocyte percentage of white cells	AS	Inverse variance weighted	124	0.124608	1.05992	0.98405	1.14165
ebi-a-GCST004633	ebi-a-GCST006910	Neutrophil percentage of white cells	CES	MR Egger	123	0.525934	0.896294	0.63963	1.25595	0.984148
ebi-a-GCST004633	ebi-a-GCST006910	Neutrophil percentage of white cells	CES	Weighted median	123	0.00388395	0.745267	0.610431	0.909886
ebi-a-GCST004633	ebi-a-GCST006910	Neutrophil percentage of white cells	CES	Inverse variance weighted	123	0.000162542	0.778797	0.6839	0.886862
ebi-a-GCST004633	ebi-a-GCST006909	Neutrophil percentage of white cells	SVS	MR Egger	124	0.0924975	1.42883	0.945892	2.15834	0.984129
ebi-a-GCST004633	ebi-a-GCST006909	Neutrophil percentage of white cells	SVS	Weighted median	124	0.0511276	1.27982	0.998787	1.63992
ebi-a-GCST004633	ebi-a-GCST006909	Neutrophil percentage of white cells	SVS	Inverse variance weighted	124	0.393649	1.07255	0.913122	1.2598
ebi-a-GCST004633	ebi-a-GCST006908	Neutrophil percentage of white cells	AIS	MR Egger	123	0.970033	0.995934	0.805591	1.23125	0.984148
ebi-a-GCST004633	ebi-a-GCST006908	Neutrophil percentage of white cells	AIS	Weighted median	123	0.620105	1.02714	0.923942	1.14187
ebi-a-GCST004633	ebi-a-GCST006908	Neutrophil percentage of white cells	AIS	Inverse variance weighted	123	0.0637249	0.925604	0.852968	1.00443
ebi-a-GCST004633	ebi-a-GCST006907	Neutrophil percentage of white cells	LAS	MR Egger	123	0.161755	0.707088	0.436418	1.14563	0.984148
ebi-a-GCST004633	ebi-a-GCST006907	Neutrophil percentage of white cells	LAS	Weighted median	123	0.192371	0.828788	0.624914	1.09917
ebi-a-GCST004633	ebi-a-GCST006907	Neutrophil percentage of white cells	LAS	Inverse variance weighted	123	0.187277	0.882821	0.733535	1.06249
ebi-a-GCST004633	ebi-a-GCST006906	Neutrophil percentage of white cells	AS	MR Egger	123	0.75872	0.969624	0.796731	1.18003	0.984148
ebi-a-GCST004633	ebi-a-GCST006906	Neutrophil percentage of white cells	AS	Weighted median	123	0.827147	0.988581	0.891752	1.09592
ebi-a-GCST004633	ebi-a-GCST006906	Neutrophil percentage of white cells	AS	Inverse variance weighted	123	0.0709363	0.932788	0.864942	1.00596
ebi-a-GCST004634	ebi-a-GCST006910	Basophil percentage of granulocytes	CES	MR Egger	53	0.0527162	0.674211	0.456682	0.995355	0.986567
ebi-a-GCST004634	ebi-a-GCST006910	Basophil percentage of granulocytes	CES	Weighted median	53	0.328565	0.86698	0.6511	1.15444
ebi-a-GCST004634	ebi-a-GCST006910	Basophil percentage of granulocytes	CES	Inverse variance weighted	53	0.66612	0.95801	0.788394	1.16412
ebi-a-GCST004634	ebi-a-GCST006909	Basophil percentage of granulocytes	SVS	MR Egger	53	0.659692	1.12661	0.664775	1.90928	0.986567
ebi-a-GCST004634	ebi-a-GCST006909	Basophil percentage of granulocytes	SVS	Weighted median	53	0.402107	0.856965	0.597234	1.22965
ebi-a-GCST004634	ebi-a-GCST006909	Basophil percentage of granulocytes	SVS	Inverse variance weighted	53	0.695032	1.05229	0.815583	1.3577
ebi-a-GCST004634	ebi-a-GCST006908	Basophil percentage of granulocytes	AIS	MR Egger	53	0.31516	0.902853	0.74108	1.09994	0.986567
ebi-a-GCST004634	ebi-a-GCST006908	Basophil percentage of granulocytes	AIS	Weighted median	53	0.654637	0.967072	0.835113	1.11988
ebi-a-GCST004634	ebi-a-GCST006908	Basophil percentage of granulocytes	AIS	Inverse variance weighted	53	0.890613	1.00681	0.913965	1.10909
ebi-a-GCST004634	ebi-a-GCST006907	Basophil percentage of granulocytes	LAS	MR Egger	53	0.221064	1.40302	0.821099	2.39737	0.986567
ebi-a-GCST004634	ebi-a-GCST006907	Basophil percentage of granulocytes	LAS	Weighted median	53	0.472641	1.14461	0.791723	1.6548
ebi-a-GCST004634	ebi-a-GCST006907	Basophil percentage of granulocytes	LAS	Inverse variance weighted	53	0.0998623	1.24067	0.959624	1.60403
ebi-a-GCST004634	ebi-a-GCST006906	Basophil percentage of granulocytes	AS	MR Egger	53	0.557767	0.947531	0.792211	1.1333	0.986567
ebi-a-GCST004634	ebi-a-GCST006906	Basophil percentage of granulocytes	AS	Weighted median	53	0.417161	0.94604	0.827397	1.0817
ebi-a-GCST004634	ebi-a-GCST006906	Basophil percentage of granulocytes	AS	Inverse variance weighted	53	0.998717	0.999929	0.916467	1.09099
BUN	ebi-a-GCST006910	BUN	CES	MR Egger	179	0.614465	0.68005	0.152086	3.04084	0.98851
BUN	ebi-a-GCST006910	BUN	CES	Weighted median	179	0.458927	0.696758	0.267798	1.81283
BUN	ebi-a-GCST006910	BUN	CES	Inverse variance weighted	179	0.69613	1.14018	0.590272	2.20238
BUN	ebi-a-GCST006909	BUN	SVS	MR Egger	179	0.311454	0.351893	0.0468363	2.64386	0.98851
BUN	ebi-a-GCST006909	BUN	SVS	Weighted median	179	0.3867	0.563861	0.154084	2.06342
BUN	ebi-a-GCST006909	BUN	SVS	Inverse variance weighted	179	0.39307	0.67878	0.278973	1.65157
BUN	ebi-a-GCST006908	BUN	AIS	MR Egger	179	0.509797	1.33253	0.568456	3.12363	0.98851
BUN	ebi-a-GCST006908	BUN	AIS	Weighted median	179	0.38441	1.26974	0.741317	2.17483
BUN	ebi-a-GCST006908	BUN	AIS	Inverse variance weighted	179	0.611252	1.10245	0.756858	1.60586
BUN	ebi-a-GCST006907	BUN	LAS	MR Egger	179	0.83897	0.81808	0.118287	5.6579	0.98851
BUN	ebi-a-GCST006907	BUN	LAS	Weighted median	179	0.820628	1.15544	0.331393	4.02856
BUN	ebi-a-GCST006907	BUN	LAS	Inverse variance weighted	179	0.754741	0.873202	0.372959	2.04441
BUN	ebi-a-GCST006906	BUN	AS	MR Egger	178	0.551006	1.25671	0.59382	2.65961	0.988534
BUN	ebi-a-GCST006906	BUN	AS	Weighted median	178	0.327031	1.27553	0.784032	2.07513
BUN	ebi-a-GCST006906	BUN	AS	Inverse variance weighted	178	0.929598	1.01505	0.728673	1.41399
eGFRcrea	ebi-a-GCST006910	eGFRcrea	CES	MR Egger	331	0.63241	0.622189	0.0891866	4.34055	0.988873
eGFRcrea	ebi-a-GCST006910	eGFRcrea	CES	Weighted median	331	0.777374	0.827079	0.221808	3.08402
eGFRcrea	ebi-a-GCST006910	eGFRcrea	CES	Inverse variance weighted	331	0.852576	1.08629	0.453747	2.60064
eGFRcrea	ebi-a-GCST006909	eGFRcrea	SVS	MR Egger	332	0.938794	0.913802	0.0916918	9.10696	0.988856
eGFRcrea	ebi-a-GCST006909	eGFRcrea	SVS	Weighted median	332	0.924115	0.925379	0.187616	4.56425
eGFRcrea	ebi-a-GCST006909	eGFRcrea	SVS	Inverse variance weighted	332	0.765443	0.854107	0.30309	2.40687
eGFRcrea	ebi-a-GCST006908	eGFRcrea	AIS	MR Egger	330	0.430945	0.647152	0.219406	1.90882	0.988895
eGFRcrea	ebi-a-GCST006908	eGFRcrea	AIS	Weighted median	330	0.0734935	0.53743	0.272265	1.06085
eGFRcrea	ebi-a-GCST006908	eGFRcrea	AIS	Inverse variance weighted	330	0.105192	0.668619	0.410857	1.08809
eGFRcrea	ebi-a-GCST006907	eGFRcrea	LAS	MR Egger	331	0.989508	0.982261	0.0683214	14.122	0.988873
eGFRcrea	ebi-a-GCST006907	eGFRcrea	LAS	Weighted median	331	0.600328	1.61443	0.269045	9.68756
eGFRcrea	ebi-a-GCST006907	eGFRcrea	LAS	Inverse variance weighted	331	0.389316	0.590572	0.178036	1.95901
eGFRcrea	ebi-a-GCST006906	eGFRcrea	AS	MR Egger	330	0.434069	0.67279	0.249542	1.81391	0.988871
eGFRcrea	ebi-a-GCST006906	eGFRcrea	AS	Weighted median	330	0.0707636	0.562942	0.301854	1.04986
eGFRcrea	ebi-a-GCST006906	eGFRcrea	AS	Inverse variance weighted	330	0.183704	0.739063	0.473236	1.15421
eGFRcys	ebi-a-GCST006910	eGFRcys	CES	MR Egger	185	0.414193	0.583908	0.160975	2.11802	0.989561
eGFRcys	ebi-a-GCST006910	eGFRcys	CES	Weighted median	185	0.688047	0.805073	0.279357	2.32013
eGFRcys	ebi-a-GCST006910	eGFRcys	CES	Inverse variance weighted	185	0.176259	0.618598	0.308385	1.24086
eGFRcys	ebi-a-GCST006909	eGFRcys	SVS	MR Egger	186	0.788275	0.808456	0.171662	3.80749	0.989526
eGFRcys	ebi-a-GCST006909	eGFRcys	SVS	Weighted median	186	0.627417	1.40095	0.359039	5.46642
eGFRcys	ebi-a-GCST006909	eGFRcys	SVS	Inverse variance weighted	186	0.212271	0.580635	0.247125	1.36424
eGFRcys	ebi-a-GCST006908	eGFRcys	AIS	MR Egger	186	0.15716	0.578804	0.272188	1.23082	0.989526
eGFRcys	ebi-a-GCST006908	eGFRcys	AIS	Weighted median	186	0.295144	0.730036	0.405041	1.3158
eGFRcys	ebi-a-GCST006908	eGFRcys	AIS	Inverse variance weighted	186	0.000632597	0.482834	0.318007	0.733094
eGFRcys	ebi-a-GCST006907	eGFRcys	LAS	MR Egger	186	0.146919	0.286774	0.0534107	1.53975	0.989526
eGFRcys	ebi-a-GCST006907	eGFRcys	LAS	Weighted median	186	0.10105	0.307119	0.074902	1.25927
eGFRcys	ebi-a-GCST006907	eGFRcys	LAS	Inverse variance weighted	186	0.00367492	0.255414	0.101691	0.641511
eGFRcys	ebi-a-GCST006906	eGFRcys	AS	MR Egger	185	0.179581	0.631031	0.322962	1.23296	0.989562
eGFRcys	ebi-a-GCST006906	eGFRcys	AS	Weighted median	185	0.310261	0.755232	0.43911	1.29893
eGFRcys	ebi-a-GCST006906	eGFRcys	AS	Inverse variance weighted	185	0.000754806	0.527513	0.363604	0.765311
calcium	ebi-a-GCST006910	calcium	CES	MR Egger	7	0.410687	1.68593	0.53869	5.27643	0.987703
calcium	ebi-a-GCST006910	calcium	CES	Weighted median	7	0.2864	1.47436	0.722132	3.01016
calcium	ebi-a-GCST006910	calcium	CES	Inverse variance weighted	7	0.445437	1.2722	0.685467	2.36117
calcium	ebi-a-GCST006909	calcium	SVS	MR Egger	7	0.830889	1.19044	0.26074	5.43507	0.987703
calcium	ebi-a-GCST006909	calcium	SVS	Weighted median	7	0.857947	0.921843	0.378127	2.24738
calcium	ebi-a-GCST006909	calcium	SVS	Inverse variance weighted	7	0.487198	0.756575	0.344418	1.66195
calcium	ebi-a-GCST006908	calcium	AIS	MR Egger	7	0.453343	1.36739	0.64291	2.90827	0.987703
calcium	ebi-a-GCST006908	calcium	AIS	Weighted median	7	0.225711	1.25209	0.870313	1.80134
calcium	ebi-a-GCST006908	calcium	AIS	Inverse variance weighted	7	0.737786	1.06954	0.721551	1.58535
calcium	ebi-a-GCST006907	calcium	LAS	MR Egger	7	0.57136	0.635201	0.146148	2.76077	0.987703
calcium	ebi-a-GCST006907	calcium	LAS	Weighted median	7	0.514752	0.732536	0.287175	1.86858
calcium	ebi-a-GCST006907	calcium	LAS	Inverse variance weighted	7	0.361338	0.690374	0.311579	1.52968
calcium	ebi-a-GCST006906	calcium	AS	MR Egger	7	0.729604	1.11926	0.611814	2.0476	0.987703
calcium	ebi-a-GCST006906	calcium	AS	Weighted median	7	0.461176	1.13785	0.807077	1.60418
calcium	ebi-a-GCST006906	calcium	AS	Inverse variance weighted	7	0.867229	1.02642	0.756084	1.3934
magnesium	ebi-a-GCST006910	magnesium	CES	MR Egger	6	0.530195	0.0228767	4.72622e-07	1107.32	0.871245
magnesium	ebi-a-GCST006910	magnesium	CES	Weighted median	6	0.000320163	0.00215857	7.62305e-05	0.0611229
magnesium	ebi-a-GCST006910	magnesium	CES	Inverse variance weighted	6	0.00481862	0.0105209	0.000443382	0.249646
magnesium	ebi-a-GCST006909	magnesium	SVS	MR Egger	6	0.370266	2234.3	0.000692105	7.21289e+09	0.871245
magnesium	ebi-a-GCST006909	magnesium	SVS	Weighted median	6	0.67613	2.46646	0.0356893	170.456
magnesium	ebi-a-GCST006909	magnesium	SVS	Inverse variance weighted	6	0.693274	0.355682	0.00208986	60.5349
magnesium	ebi-a-GCST006908	magnesium	AIS	MR Egger	6	0.594458	5.0029	0.021219	1179.56	0.871245
magnesium	ebi-a-GCST006908	magnesium	AIS	Weighted median	6	0.189399	0.308374	0.0532132	1.78705
magnesium	ebi-a-GCST006908	magnesium	AIS	Inverse variance weighted	6	0.0216136	0.0961998	0.0130486	0.709225
magnesium	ebi-a-GCST006907	magnesium	LAS	MR Egger	6	0.263247	7179.51	0.0110977	4.6447e+09	0.871245
magnesium	ebi-a-GCST006907	magnesium	LAS	Weighted median	6	0.257255	0.0814277	0.00106251	6.24036
magnesium	ebi-a-GCST006907	magnesium	LAS	Inverse variance weighted	6	0.0802906	0.00554962	1.64587e-05	1.87124
magnesium	ebi-a-GCST006906	magnesium	AS	MR Egger	6	0.987647	1.05282	0.00230483	480.911	0.871245
magnesium	ebi-a-GCST006906	magnesium	AS	Weighted median	6	0.0739498	0.250782	0.0550058	1.14336
magnesium	ebi-a-GCST006906	magnesium	AS	Inverse variance weighted	6	0.021735	0.105367	0.0154189	0.720041
Height	ebi-a-GCST006910	Height	CES	MR Egger	728	0.112634	1.15299	0.967243	1.37441	0.994052
Height	ebi-a-GCST006910	Height	CES	Weighted median	728	0.0511849	1.12995	0.999369	1.27759
Height	ebi-a-GCST006910	Height	CES	Inverse variance weighted	728	0.00303925	1.13273	1.04311	1.23005
Height	ebi-a-GCST006909	Height	SVS	MR Egger	728	0.0488336	0.819025	0.671709	0.998649	0.994052
Height	ebi-a-GCST006909	Height	SVS	Weighted median	728	0.0741339	0.870638	0.747835	1.01361
Height	ebi-a-GCST006909	Height	SVS	Inverse variance weighted	728	0.000135828	0.834273	0.760126	0.915651
Height	ebi-a-GCST006908	Height	AIS	MR Egger	728	0.985391	0.999122	0.909533	1.09754	0.994052
Height	ebi-a-GCST006908	Height	AIS	Weighted median	728	0.361209	0.970113	0.908939	1.0354
Height	ebi-a-GCST006908	Height	AIS	Inverse variance weighted	728	0.093662	0.962943	0.921354	1.00641
Height	ebi-a-GCST006907	Height	LAS	MR Egger	728	0.74922	1.03717	0.829302	1.29713	0.994052
Height	ebi-a-GCST006907	Height	LAS	Weighted median	728	0.198781	0.899475	0.765264	1.05722
Height	ebi-a-GCST006907	Height	LAS	Inverse variance weighted	728	0.0547898	0.902036	0.811948	1.00212
Height	ebi-a-GCST006906	Height	AS	MR Egger	728	0.677681	0.981607	0.899361	1.07137	0.994052
Height	ebi-a-GCST006906	Height	AS	Weighted median	728	0.190841	0.960192	0.903492	1.02045
Height	ebi-a-GCST006906	Height	AS	Inverse variance weighted	728	0.0137112	0.949611	0.91136	0.989468

## Sheet: S3
id_exposure	id_outcome	exposure	outcome	method	nsnp	pval	or	or_lci95	or_uci95	Isq
ieu-b-38	ebi-a-GCST006414	systolic blood pressure	AF	MR Egger	421	0.00300144	1.01655	1.00565	1.02756	0.986686
ieu-b-38	ebi-a-GCST006414	systolic blood pressure	AF	Weighted median	421	7.46397e-13	1.01724	1.0125	1.022
ieu-b-38	ebi-a-GCST006414	systolic blood pressure	AF	Inverse variance weighted	421	6.687e-14	1.01654	1.01219	1.02091
ieu-b-39	ebi-a-GCST006414	diastolic blood pressure	AF	MR Egger	428	0.0645863	1.01707	0.999022	1.03545	0.987572
ieu-b-39	ebi-a-GCST006414	diastolic blood pressure	AF	Weighted median	428	7.38145e-11	1.02543	1.01771	1.03321
ieu-b-39	ebi-a-GCST006414	diastolic blood pressure	AF	Inverse variance weighted	428	8.89226e-15	1.02966	1.02208	1.0373
ukb-b-15892	ebi-a-GCST006414	Pulse rate	AF	MR Egger	74	0.432726	1.21643	0.747663	1.9791	0.984291
ukb-b-15892	ebi-a-GCST006414	Pulse rate	AF	Weighted median	74	0.00013522	0.790052	0.700001	0.891686
ukb-b-15892	ebi-a-GCST006414	Pulse rate	AF	Inverse variance weighted	74	0.211881	0.887829	0.736558	1.07017
ukb-b-19657	ebi-a-GCST006414	Forced expiratory volume in 1-second (FEV1)	AF	MR Egger	245	3.11929e-06	2.29939	1.63364	3.23646	0.982307
ukb-b-19657	ebi-a-GCST006414	Forced expiratory volume in 1-second (FEV1)	AF	Weighted median	245	1.23467e-07	1.36077	1.21395	1.52535
ukb-b-19657	ebi-a-GCST006414	Forced expiratory volume in 1-second (FEV1)	AF	Inverse variance weighted	245	1.0512e-08	1.39551	1.24497	1.56426
ukb-b-7953	ebi-a-GCST006414	Forced vital capacity (FVC)	AF	MR Egger	298	7.09326e-10	2.39124	1.82884	3.12658	0.984416
ukb-b-7953	ebi-a-GCST006414	Forced vital capacity (FVC)	AF	Weighted median	298	8.89013e-17	1.55377	1.40054	1.72378
ukb-b-7953	ebi-a-GCST006414	Forced vital capacity (FVC)	AF	Inverse variance weighted	298	2.1524e-13	1.45611	1.31707	1.60982
ukb-b-16881	ebi-a-GCST006414	Sitting height	AF	MR Egger	559	1.50505e-09	1.58675	1.36955	1.8384	0.990181
ukb-b-16881	ebi-a-GCST006414	Sitting height	AF	Weighted median	559	4.97373e-25	1.43746	1.34185	1.53989
ukb-b-16881	ebi-a-GCST006414	Sitting height	AF	Inverse variance weighted	559	8.86648e-34	1.47395	1.38428	1.56943
ukb-b-11842	ebi-a-GCST006414	Weight	AF	MR Egger	458	1.01156e-10	1.69619	1.45055	1.98342	0.985975
ukb-b-11842	ebi-a-GCST006414	Weight	AF	Weighted median	458	9.68698e-29	1.60618	1.47751	1.74605
ukb-b-11842	ebi-a-GCST006414	Weight	AF	Inverse variance weighted	458	6.97311e-62	1.6833	1.58291	1.79004
ieu-b-40	ebi-a-GCST006414	body mass index	AF	MR Egger	474	6.57833e-05	1.38951	1.18394	1.63077	0.986536
ieu-b-40	ebi-a-GCST006414	body mass index	AF	Weighted median	474	9.86788e-15	1.37409	1.26786	1.48923
ieu-b-40	ebi-a-GCST006414	body mass index	AF	Inverse variance weighted	474	2.54285e-28	1.40741	1.32453	1.49547
ukb-b-16446	ebi-a-GCST006414	Basal metabolic rate	AF	MR Egger	504	4.47512e-12	2.04699	1.67938	2.49505	0.987591
ukb-b-16446	ebi-a-GCST006414	Basal metabolic rate	AF	Weighted median	504	1.54722e-36	1.78521	1.6316	1.95328
ukb-b-16446	ebi-a-GCST006414	Basal metabolic rate	AF	Inverse variance weighted	504	1.19178e-48	1.8413	1.69697	1.99791
ukb-b-9405	ebi-a-GCST006414	Waist circumference	AF	MR Egger	345	9.1367e-08	1.77854	1.44645	2.18687	0.982618
ukb-b-9405	ebi-a-GCST006414	Waist circumference	AF	Weighted median	345	2.81092e-19	1.54042	1.40174	1.69283
ukb-b-9405	ebi-a-GCST006414	Waist circumference	AF	Inverse variance weighted	345	4.06532e-31	1.5394	1.4312	1.65579
ukb-b-15590	ebi-a-GCST006414	Hip circumference	AF	MR Egger	388	4.2815e-08	1.65573	1.38745	1.97589	0.984243
ukb-b-15590	ebi-a-GCST006414	Hip circumference	AF	Weighted median	388	3.29512e-30	1.56877	1.45211	1.69481
ukb-b-15590	ebi-a-GCST006414	Hip circumference	AF	Inverse variance weighted	388	2.80309e-48	1.61678	1.51579	1.72449
ukb-b-17409	ebi-a-GCST006414	Trunk fat-free mass	AF	MR Egger	522	4.96783e-13	2.02964	1.6833	2.44724	0.988394
ukb-b-17409	ebi-a-GCST006414	Trunk fat-free mass	AF	Weighted median	522	3.626e-36	1.82989	1.66519	2.01088
ukb-b-17409	ebi-a-GCST006414	Trunk fat-free mass	AF	Inverse variance weighted	522	8.21865e-53	1.83734	1.69955	1.9863
ukb-b-13354	ebi-a-GCST006414	Whole body fat-free mass	AF	MR Egger	509	7.05556e-14	2.11163	1.74588	2.55399	0.988239
ukb-b-13354	ebi-a-GCST006414	Whole body fat-free mass	AF	Weighted median	509	5.79609e-40	1.8599	1.69656	2.03897
ukb-b-13354	ebi-a-GCST006414	Whole body fat-free mass	AF	Inverse variance weighted	509	2.54069e-53	1.8545	1.71406	2.00645
ukb-b-16407	ebi-a-GCST006414	Trunk fat percentage	AF	MR Egger	357	3.59212e-05	1.66252	1.31034	2.10936	0.982924
ukb-b-16407	ebi-a-GCST006414	Trunk fat percentage	AF	Weighted median	357	1.35389e-20	1.48464	1.36605	1.61353
ukb-b-16407	ebi-a-GCST006414	Trunk fat percentage	AF	Inverse variance weighted	357	1.57192e-18	1.40016	1.29886	1.50937
ukb-b-8909	ebi-a-GCST006414	Body fat percentage	AF	MR Egger	365	5.02627e-06	1.90031	1.44835	2.49332	0.982968
ukb-b-8909	ebi-a-GCST006414	Body fat percentage	AF	Weighted median	365	6.15432e-18	1.55135	1.40409	1.71405
ukb-b-8909	ebi-a-GCST006414	Body fat percentage	AF	Inverse variance weighted	365	6.55557e-18	1.4533	1.3349	1.5822
ukb-b-20044	ebi-a-GCST006414	Trunk fat mass	AF	MR Egger	395	2.8173e-09	1.69069	1.42747	2.00245	0.984145
ukb-b-20044	ebi-a-GCST006414	Trunk fat mass	AF	Weighted median	395	3.12115e-28	1.5228	1.41303	1.64108
ukb-b-20044	ebi-a-GCST006414	Trunk fat mass	AF	Inverse variance weighted	395	1.26973e-38	1.48899	1.40223	1.58112
ukb-b-19393	ebi-a-GCST006414	Whole body fat mass	AF	MR Egger	402	6.44038e-08	1.60828	1.35817	1.90444	0.983935
ukb-b-19393	ebi-a-GCST006414	Whole body fat mass	AF	Weighted median	402	9.84201e-29	1.53732	1.42512	1.65836
ukb-b-19393	ebi-a-GCST006414	Whole body fat mass	AF	Inverse variance weighted	402	6.96919e-43	1.5264	1.43696	1.62141
ukb-b-14540	ebi-a-GCST006414	Whole body water mass	AF	MR Egger	519	1.59684e-11	2.06139	1.67814	2.53215	0.987998
ukb-b-14540	ebi-a-GCST006414	Whole body water mass	AF	Weighted median	519	5.05266e-39	1.8653	1.69879	2.04814
ukb-b-14540	ebi-a-GCST006414	Whole body water mass	AF	Inverse variance weighted	519	3.25515e-49	1.89533	1.74091	2.06345
ukb-b-13378	ebi-a-GCST006414	Birth weight	AF	MR Egger	137	0.0953182	1.24327	0.964324	1.60291	0.982475
ukb-b-13378	ebi-a-GCST006414	Birth weight	AF	Weighted median	137	1.20886e-06	1.26743	1.15177	1.3947
ukb-b-13378	ebi-a-GCST006414	Birth weight	AF	Inverse variance weighted	137	8.0615e-09	1.29544	1.18635	1.41457
ukb-b-4616	ebi-a-GCST006414	Nap during day	AF	MR Egger	87	0.333829	0.674578	0.304977	1.4921	0.978194
ukb-b-4616	ebi-a-GCST006414	Nap during day	AF	Weighted median	87	0.208605	1.19272	0.906218	1.56981
ukb-b-4616	ebi-a-GCST006414	Nap during day	AF	Inverse variance weighted	87	0.042697	1.25615	1.00753	1.56613
ukb-b-4956	ebi-a-GCST006414	Morning/evening person (chronotype)	AF	MR Egger	150	0.443818	1.14277	0.812842	1.60662	0.978465
ukb-b-4956	ebi-a-GCST006414	Morning/evening person (chronotype)	AF	Weighted median	150	0.318041	0.938822	0.829402	1.06268
ukb-b-4956	ebi-a-GCST006414	Morning/evening person (chronotype)	AF	Inverse variance weighted	150	0.133489	0.920724	0.82656	1.02562
ukb-b-2772	ebi-a-GCST006414	Getting up in morning	AF	MR Egger	73	0.866296	1.07691	0.455954	2.54353	0.976586
ukb-b-2772	ebi-a-GCST006414	Getting up in morning	AF	Weighted median	73	0.880188	1.01886	0.799075	1.2991
ukb-b-2772	ebi-a-GCST006414	Getting up in morning	AF	Inverse variance weighted	73	0.378986	1.11123	0.878536	1.40555
ukb-b-3957	ebi-a-GCST006414	Sleeplessness / insomnia	AF	MR Egger	39	0.147364	0.478837	0.180562	1.26984	0.978388
ukb-b-3957	ebi-a-GCST006414	Sleeplessness / insomnia	AF	Weighted median	39	0.552889	0.902255	0.642379	1.26726
ukb-b-3957	ebi-a-GCST006414	Sleeplessness / insomnia	AF	Inverse variance weighted	39	0.301809	1.17785	0.863275	1.60704
ukb-b-4424	ebi-a-GCST006414	Sleep duration	AF	MR Egger	67	0.950275	1.02677	0.449047	2.34776	0.976993
ukb-b-4424	ebi-a-GCST006414	Sleep duration	AF	Weighted median	67	0.397945	0.899799	0.704405	1.14939
ukb-b-4424	ebi-a-GCST006414	Sleep duration	AF	Inverse variance weighted	67	0.063793	0.817258	0.660221	1.01165
ukb-b-5776	ebi-a-GCST006414	Daytime dozing / sleeping (narcolepsy)	AF	MR Egger	31	0.995669	0.991845	0.0528942	18.5986	0.974223
ukb-b-5776	ebi-a-GCST006414	Daytime dozing / sleeping (narcolepsy)	AF	Weighted median	31	0.249408	1.37337	0.800414	2.35646
ukb-b-5776	ebi-a-GCST006414	Daytime dozing / sleeping (narcolepsy)	AF	Inverse variance weighted	31	0.538921	1.22185	0.64482	2.31526
ukb-b-16287	ebi-a-GCST006414	Mean time to correctly identify matches	AF	MR Egger	70	0.495929	1.396	0.537123	3.62825	0.975234
ukb-b-16287	ebi-a-GCST006414	Mean time to correctly identify matches	AF	Weighted median	70	0.530172	1.05903	0.885401	1.2667
ukb-b-16287	ebi-a-GCST006414	Mean time to correctly identify matches	AF	Inverse variance weighted	70	0.715638	1.03607	0.856238	1.25367
ukb-b-5238	ebi-a-GCST006414	Fluid intelligence score	AF	MR Egger	73	0.372648	0.913622	0.749992	1.11295	0.975451
ukb-b-5238	ebi-a-GCST006414	Fluid intelligence score	AF	Weighted median	73	0.00236833	0.925342	0.880185	0.972816
ukb-b-5238	ebi-a-GCST006414	Fluid intelligence score	AF	Inverse variance weighted	73	0.0169245	0.950226	0.911236	0.990885
ieu-a-1239	ebi-a-GCST006414	Years of schooling	AF	MR Egger	298	0.29638	0.824929	0.575186	1.18311	0.979562
ieu-a-1239	ebi-a-GCST006414	Years of schooling	AF	Weighted median	298	0.00210945	0.851523	0.76859	0.943405
ieu-a-1239	ebi-a-GCST006414	Years of schooling	AF	Inverse variance weighted	298	0.000622581	0.853104	0.778892	0.934386
ukb-b-4711	ebi-a-GCST006414	Usual walking pace	AF	MR Egger	56	0.618314	1.56696	0.270495	9.07733	0.975094
ukb-b-4711	ebi-a-GCST006414	Usual walking pace	AF	Weighted median	56	0.0153166	0.646058	0.453849	0.919668
ukb-b-4711	ebi-a-GCST006414	Usual walking pace	AF	Inverse variance weighted	56	0.0534797	0.661941	0.435462	1.00621
ebi-a-GCST006097	ebi-a-GCST006414	Moderate to vigorous physical activity levels	AF	MR Egger	19	0.36652	0.459983	0.089175	2.37269	0.971536
ebi-a-GCST006097	ebi-a-GCST006414	Moderate to vigorous physical activity levels	AF	Weighted median	19	0.513178	1.13006	0.783312	1.6303
ebi-a-GCST006097	ebi-a-GCST006414	Moderate to vigorous physical activity levels	AF	Inverse variance weighted	19	0.0929127	1.35643	0.950505	1.93572
ebi-a-GCST006099	ebi-a-GCST006414	Accelerometer-based physical activity measurement (average acceleration)	AF	MR Egger	8	0.479939	1.09876	0.859877	1.40401	0.972436
ebi-a-GCST006099	ebi-a-GCST006414	Accelerometer-based physical activity measurement (average acceleration)	AF	Weighted median	8	0.608342	0.991344	0.958923	1.02486
ebi-a-GCST006099	ebi-a-GCST006414	Accelerometer-based physical activity measurement (average acceleration)	AF	Inverse variance weighted	8	0.418616	1.02248	0.968861	1.07906
ieu-b-24	ebi-a-GCST006414	Age Of Smoking Initiation	AF	MR Egger	7	0.74466	0.775557	0.182447	3.29679	0.976247
ieu-b-24	ebi-a-GCST006414	Age Of Smoking Initiation	AF	Weighted median	7	0.334604	0.815205	0.538295	1.23456
ieu-b-24	ebi-a-GCST006414	Age Of Smoking Initiation	AF	Inverse variance weighted	7	0.917045	1.02111	0.689187	1.5129
ieu-b-25	ebi-a-GCST006414	Cigarettes per Day	AF	MR Egger	21	0.645084	0.975105	0.877409	1.08368	0.990959
ieu-b-25	ebi-a-GCST006414	Cigarettes per Day	AF	Weighted median	21	0.455352	0.973449	0.907045	1.04471
ieu-b-25	ebi-a-GCST006414	Cigarettes per Day	AF	Inverse variance weighted	21	0.860259	1.00539	0.946945	1.06745
ieu-b-73	ebi-a-GCST006414	Alcoholic drinks per week	AF	MR Egger	31	0.485984	1.12618	0.809621	1.56651	0.987921
ieu-b-73	ebi-a-GCST006414	Alcoholic drinks per week	AF	Weighted median	31	0.0533314	1.2307	0.997021	1.51916
ieu-b-73	ebi-a-GCST006414	Alcoholic drinks per week	AF	Inverse variance weighted	31	0.14592	1.15729	0.950445	1.40915
ukb-b-2134	ebi-a-GCST006414	Past tobacco smoking	AF	MR Egger	92	0.145087	0.67272	0.396513	1.14133	0.975708
ukb-b-2134	ebi-a-GCST006414	Past tobacco smoking	AF	Weighted median	92	0.0855641	0.892026	0.783083	1.01613
ukb-b-2134	ebi-a-GCST006414	Past tobacco smoking	AF	Inverse variance weighted	92	0.0168443	0.860287	0.760409	0.973283
ukb-b-223	ebi-a-GCST006414	Current tobacco smoking	AF	MR Egger	34	0.353109	2.09622	0.449602	9.77341	0.976865
ukb-b-223	ebi-a-GCST006414	Current tobacco smoking	AF	Weighted median	34	0.574564	1.14847	0.708271	1.86227
ukb-b-223	ebi-a-GCST006414	Current tobacco smoking	AF	Inverse variance weighted	34	0.832473	0.955998	0.63005	1.45057
ukb-b-5779	ebi-a-GCST006414	Alcohol intake frequency.	AF	MR Egger	92	0.24926	0.87636	0.701143	1.09536	0.98117
ukb-b-5779	ebi-a-GCST006414	Alcohol intake frequency.	AF	Weighted median	92	0.765744	0.982703	0.876141	1.10223
ukb-b-5779	ebi-a-GCST006414	Alcohol intake frequency.	AF	Inverse variance weighted	92	0.387556	1.04358	0.947338	1.14959
ukb-b-5192	ebi-a-GCST006414	Time spent watching television (TV)	AF	MR Egger	110	0.773831	1.12377	0.508049	2.48568	0.975947
ukb-b-5192	ebi-a-GCST006414	Time spent watching television (TV)	AF	Weighted median	110	0.0356495	1.231	1.01404	1.49439
ukb-b-5192	ebi-a-GCST006414	Time spent watching television (TV)	AF	Inverse variance weighted	110	0.157807	1.13369	0.952526	1.34931
ukb-b-4522	ebi-a-GCST006414	Time spent using computer	AF	MR Egger	81	0.209065	0.495965	0.167544	1.46816	0.974473
ukb-b-4522	ebi-a-GCST006414	Time spent using computer	AF	Weighted median	81	0.415296	0.92163	0.757318	1.12159
ukb-b-4522	ebi-a-GCST006414	Time spent using computer	AF	Inverse variance weighted	81	0.385437	0.910644	0.737134	1.12499
ukb-b-3793	ebi-a-GCST006414	Time spent driving	AF	MR Egger	5	0.940978	1.41818	0.000283818	7086.37	0.975778
ukb-b-3793	ebi-a-GCST006414	Time spent driving	AF	Weighted median	5	0.00849422	2.81002	1.30177	6.06577
ukb-b-3793	ebi-a-GCST006414	Time spent driving	AF	Inverse variance weighted	5	0.0026814	3.75843	1.58342	8.92107
ukb-d-30890_irnt	ebi-a-GCST006414	Vitamin D	AF	MR Egger	55	0.29425	0.958878	0.8872	1.03635	0.995819
ukb-d-30890_irnt	ebi-a-GCST006414	Vitamin D	AF	Weighted median	55	0.434307	0.9745	0.913394	1.03969
ukb-d-30890_irnt	ebi-a-GCST006414	Vitamin D	AF	Inverse variance weighted	55	0.802334	1.00755	0.949937	1.06865
ukb-d-30860_irnt	ebi-a-GCST006414	Total protein	AF	MR Egger	222	0.255807	0.928548	0.817368	1.05485	0.987073
ukb-d-30860_irnt	ebi-a-GCST006414	Total protein	AF	Weighted median	222	0.276139	0.95918	0.889866	1.03389
ukb-d-30860_irnt	ebi-a-GCST006414	Total protein	AF	Inverse variance weighted	222	0.0287092	0.936094	0.88231	0.993157
ukb-d-30600_irnt	ebi-a-GCST006414	Albumin	AF	MR Egger	187	0.382207	0.943622	0.828716	1.07446	0.98778
ukb-d-30600_irnt	ebi-a-GCST006414	Albumin	AF	Weighted median	187	0.0167403	0.913429	0.848119	0.983769
ukb-d-30600_irnt	ebi-a-GCST006414	Albumin	AF	Inverse variance weighted	187	0.00124693	0.894966	0.836649	0.957348
ukb-d-30840_irnt	ebi-a-GCST006414	Total bilirubin	AF	MR Egger	120	0.961379	0.999289	0.970972	1.02843	0.999151
ukb-d-30840_irnt	ebi-a-GCST006414	Total bilirubin	AF	Weighted median	120	0.855277	0.998272	0.97989	1.017
ukb-d-30840_irnt	ebi-a-GCST006414	Total bilirubin	AF	Inverse variance weighted	120	0.557198	0.99197	0.965622	1.01904
ukb-d-30660_irnt	ebi-a-GCST006414	Direct bilirubin	AF	MR Egger	71	0.701169	0.993926	0.963596	1.02521	0.999127
ukb-d-30660_irnt	ebi-a-GCST006414	Direct bilirubin	AF	Weighted median	71	0.797149	0.997142	0.975612	1.01915
ukb-d-30660_irnt	ebi-a-GCST006414	Direct bilirubin	AF	Inverse variance weighted	71	0.554041	0.991547	0.964053	1.01982
ebi-a-GCST90002232	ebi-a-GCST006414	Fasting glucose	AF	MR Egger	64	0.686484	0.953176	0.755984	1.2018	0.992782
ebi-a-GCST90002232	ebi-a-GCST006414	Fasting glucose	AF	Weighted median	64	0.406853	0.94259	0.819685	1.08392
ebi-a-GCST90002232	ebi-a-GCST006414	Fasting glucose	AF	Inverse variance weighted	64	0.596582	0.966508	0.851968	1.09645
ebi-a-GCST90002238	ebi-a-GCST006414	Fasting insulin	AF	MR Egger	38	0.834265	0.905451	0.359513	2.28042	0.980739
ebi-a-GCST90002238	ebi-a-GCST006414	Fasting insulin	AF	Weighted median	38	0.265067	0.866631	0.673762	1.11471
ebi-a-GCST90002238	ebi-a-GCST006414	Fasting insulin	AF	Inverse variance weighted	38	0.363163	0.872415	0.650069	1.17081
ebi-a-GCST90002244	ebi-a-GCST006414	Glycated hemoglobin levels	AF	MR Egger	70	0.90407	0.979271	0.697444	1.37498	0.99064
ebi-a-GCST90002244	ebi-a-GCST006414	Glycated hemoglobin levels	AF	Weighted median	70	0.359665	0.912032	0.748931	1.11065
ebi-a-GCST90002244	ebi-a-GCST006414	Glycated hemoglobin levels	AF	Inverse variance weighted	70	0.806051	0.976952	0.811017	1.17684
ieu-b-107	ebi-a-GCST006414	apolipoprotein A-I	AF	MR Egger	265	0.569698	1.02588	0.939471	1.12024	0.993518
ieu-b-107	ebi-a-GCST006414	apolipoprotein A-I	AF	Weighted median	265	0.475073	0.974835	0.908986	1.04546
ieu-b-107	ebi-a-GCST006414	apolipoprotein A-I	AF	Inverse variance weighted	265	0.19985	0.964572	0.912818	1.01926
ieu-b-108	ebi-a-GCST006414	apolipoprotein B	AF	MR Egger	174	0.0164232	1.10491	1.01925	1.19776	0.99507
ieu-b-108	ebi-a-GCST006414	apolipoprotein B	AF	Weighted median	174	0.441954	1.02589	0.961183	1.09495
ieu-b-108	ebi-a-GCST006414	apolipoprotein B	AF	Inverse variance weighted	174	0.498943	1.02036	0.962458	1.08174
ieu-b-109	ebi-a-GCST006414	HDL cholesterol	AF	MR Egger	316	0.447152	1.03257	0.950766	1.12142	0.993209
ieu-b-109	ebi-a-GCST006414	HDL cholesterol	AF	Weighted median	316	0.562477	0.980632	0.917827	1.04773
ieu-b-109	ebi-a-GCST006414	HDL cholesterol	AF	Inverse variance weighted	316	0.158225	0.962238	0.912139	1.01509
ieu-b-110	ebi-a-GCST006414	LDL cholesterol	AF	MR Egger	150	0.0691497	1.10463	0.992999	1.22882	0.994203
ieu-b-110	ebi-a-GCST006414	LDL cholesterol	AF	Weighted median	150	0.153085	1.05485	0.98034	1.13502
ieu-b-110	ebi-a-GCST006414	LDL cholesterol	AF	Inverse variance weighted	150	0.480975	1.02549	0.956155	1.09986
ieu-b-111	ebi-a-GCST006414	triglycerides	AF	MR Egger	275	0.397594	0.965485	0.890137	1.04721	0.993242
ieu-b-111	ebi-a-GCST006414	triglycerides	AF	Weighted median	275	0.704959	0.988733	0.932409	1.04846
ieu-b-111	ebi-a-GCST006414	triglycerides	AF	Inverse variance weighted	275	0.466008	0.980142	0.928685	1.03445
ukb-d-30790_irnt	ebi-a-GCST006414	Lipoprotein A	AF	MR Egger	17	0.0196495	1.03314	1.00816	1.05873	0.999849
ukb-d-30790_irnt	ebi-a-GCST006414	Lipoprotein A	AF	Weighted median	17	1.35525e-05	1.04335	1.02359	1.06348
ukb-d-30790_irnt	ebi-a-GCST006414	Lipoprotein A	AF	Inverse variance weighted	17	3.53695e-05	1.0445	1.02317	1.06628
ukb-d-30800_irnt	ebi-a-GCST006414	Oestradiol	AF	Wald ratio	1	0.0638908	0.667158	0.434812	1.02366
ukb-d-30770_irnt	ebi-a-GCST006414	IGF-1	AF	MR Egger	301	0.0908725	1.08943	0.986771	1.20278	0.990233
ukb-d-30770_irnt	ebi-a-GCST006414	IGF-1	AF	Weighted median	301	0.060449	1.05916	0.997478	1.12466
ukb-d-30770_irnt	ebi-a-GCST006414	IGF-1	AF	Inverse variance weighted	301	0.00153323	1.08847	1.03286	1.14707
ukb-d-30830_irnt	ebi-a-GCST006414	SHBG	AF	MR Egger	235	0.488891	1.0274	0.951802	1.109	0.993646
ukb-d-30830_irnt	ebi-a-GCST006414	SHBG	AF	Weighted median	235	0.494821	0.980471	0.926493	1.03759
ukb-d-30830_irnt	ebi-a-GCST006414	SHBG	AF	Inverse variance weighted	235	0.116381	1.04038	0.990219	1.09308
ukb-d-30850_irnt	ebi-a-GCST006414	Testosterone	AF	MR Egger	87	0.0256096	0.722566	0.545929	0.956355	0.98778
ukb-d-30850_irnt	ebi-a-GCST006414	Testosterone	AF	Weighted median	87	0.000111107	0.704527	0.589879	0.841457
ukb-d-30850_irnt	ebi-a-GCST006414	Testosterone	AF	Inverse variance weighted	87	0.101623	0.875063	0.745837	1.02668
ukb-d-30650_irnt	ebi-a-GCST006414	Aspartate aminotransferase	AF	MR Egger	211	0.907055	0.990974	0.851216	1.15368	0.988093
ukb-d-30650_irnt	ebi-a-GCST006414	Aspartate aminotransferase	AF	Weighted median	211	0.213343	0.946907	0.868941	1.03187
ukb-d-30650_irnt	ebi-a-GCST006414	Aspartate aminotransferase	AF	Inverse variance weighted	211	0.196592	0.95505	0.890654	1.0241
ukb-d-30620_irnt	ebi-a-GCST006414	Alanine aminotransferase	AF	MR Egger	185	0.312359	0.924032	0.793052	1.07664	0.988089
ukb-d-30620_irnt	ebi-a-GCST006414	Alanine aminotransferase	AF	Weighted median	185	0.560894	0.974433	0.892976	1.06332
ukb-d-30620_irnt	ebi-a-GCST006414	Alanine aminotransferase	AF	Inverse variance weighted	185	0.67106	0.983545	0.911041	1.06182
ukb-d-30610_irnt	ebi-a-GCST006414	Alkaline phosphatase	AF	MR Egger	281	0.652027	0.984704	0.920959	1.05286	0.993421
ukb-d-30610_irnt	ebi-a-GCST006414	Alkaline phosphatase	AF	Weighted median	281	0.523562	0.98074	0.923849	1.04113
ukb-d-30610_irnt	ebi-a-GCST006414	Alkaline phosphatase	AF	Inverse variance weighted	281	0.320175	1.02173	0.97933	1.06597
ukb-d-30730_irnt	ebi-a-GCST006414	Gamma glutamyltransferase	AF	MR Egger	254	0.36551	1.0358	0.959949	1.11765	0.993441
ukb-d-30730_irnt	ebi-a-GCST006414	Gamma glutamyltransferase	AF	Weighted median	254	0.162839	1.04124	0.983789	1.10205
ukb-d-30730_irnt	ebi-a-GCST006414	Gamma glutamyltransferase	AF	Inverse variance weighted	254	0.530206	1.01432	0.970266	1.06038
ukb-d-30710_irnt	ebi-a-GCST006414	C-reactive protein	AF	MR Egger	175	0.867463	0.994114	0.927622	1.06537	0.994657
ukb-d-30710_irnt	ebi-a-GCST006414	C-reactive protein	AF	Weighted median	175	0.248271	1.03513	0.976202	1.09761
ukb-d-30710_irnt	ebi-a-GCST006414	C-reactive protein	AF	Inverse variance weighted	175	0.0956068	1.04371	0.992495	1.09757
ukb-d-30880_irnt	ebi-a-GCST006414	Urate	AF	MR Egger	215	0.75417	0.988813	0.921667	1.06085	0.99463
ukb-d-30880_irnt	ebi-a-GCST006414	Urate	AF	Weighted median	215	0.705765	0.990417	0.942124	1.04119
ukb-d-30880_irnt	ebi-a-GCST006414	Urate	AF	Inverse variance weighted	215	0.275078	1.02973	0.976953	1.08537
ukb-d-30810_irnt	ebi-a-GCST006414	Phosphate	AF	MR Egger	137	0.196743	0.923542	0.818968	1.04147	0.990565
ukb-d-30810_irnt	ebi-a-GCST006414	Phosphate	AF	Weighted median	137	0.276653	0.955364	0.879912	1.03729
ukb-d-30810_irnt	ebi-a-GCST006414	Phosphate	AF	Inverse variance weighted	137	0.22515	0.957067	0.891552	1.0274
ieu-b-72	ebi-a-GCST006414	Urinary sodium-potassium ratio	AF	MR Egger	24	0.483009	0.595061	0.142994	2.47631	0.975653
ieu-b-72	ebi-a-GCST006414	Urinary sodium-potassium ratio	AF	Weighted median	24	0.288048	0.852176	0.634403	1.1447
ieu-b-72	ebi-a-GCST006414	Urinary sodium-potassium ratio	AF	Inverse variance weighted	24	0.526293	0.901866	0.655229	1.24134
ebi-a-GCST004599	ebi-a-GCST006414	Mean platelet volume	AF	MR Egger	217	0.744376	0.991861	0.944376	1.04173	0.993851
ebi-a-GCST004599	ebi-a-GCST006414	Mean platelet volume	AF	Weighted median	217	0.167172	1.02678	0.988989	1.06602
ebi-a-GCST004599	ebi-a-GCST006414	Mean platelet volume	AF	Inverse variance weighted	217	0.554156	0.990848	0.96112	1.0215
ebi-a-GCST004600	ebi-a-GCST006414	Eosinophil percentage of white cells	AF	MR Egger	149	0.162748	1.08101	0.969542	1.2053	0.98778
ebi-a-GCST004600	ebi-a-GCST006414	Eosinophil percentage of white cells	AF	Weighted median	149	0.165102	1.04233	0.983064	1.10517
ebi-a-GCST004600	ebi-a-GCST006414	Eosinophil percentage of white cells	AF	Inverse variance weighted	149	0.196122	1.03076	0.984483	1.07921
ebi-a-GCST004601	ebi-a-GCST006414	Red blood cell count	AF	MR Egger	169	0.836555	0.989431	0.89457	1.09435	0.989145
ebi-a-GCST004601	ebi-a-GCST006414	Red blood cell count	AF	Weighted median	169	0.329683	1.02633	0.974075	1.08138
ebi-a-GCST004601	ebi-a-GCST006414	Red blood cell count	AF	Inverse variance weighted	169	0.850838	0.995218	0.946722	1.0462
ebi-a-GCST004602	ebi-a-GCST006414	Mean corpuscular volume	AF	MR Egger	209	0.737465	1.00995	0.953225	1.07005	0.992849
ebi-a-GCST004602	ebi-a-GCST006414	Mean corpuscular volume	AF	Weighted median	209	0.397464	0.983518	0.946376	1.02212
ebi-a-GCST004602	ebi-a-GCST006414	Mean corpuscular volume	AF	Inverse variance weighted	209	0.32997	0.983912	0.952324	1.01655
ebi-a-GCST004603	ebi-a-GCST006414	Platelet count	AF	MR Egger	207	0.551865	0.975873	0.900554	1.05749	0.990233
ebi-a-GCST004603	ebi-a-GCST006414	Platelet count	AF	Weighted median	207	0.0604622	0.955617	0.911381	1.002
ebi-a-GCST004603	ebi-a-GCST006414	Platelet count	AF	Inverse variance weighted	207	0.993238	0.999831	0.961409	1.03979
ebi-a-GCST004604	ebi-a-GCST006414	Hematocrit	AF	MR Egger	108	0.767701	1.02408	0.874856	1.19876	0.987369
ebi-a-GCST004604	ebi-a-GCST006414	Hematocrit	AF	Weighted median	108	0.484687	1.0261	0.954563	1.103
ebi-a-GCST004604	ebi-a-GCST006414	Hematocrit	AF	Inverse variance weighted	108	0.536073	0.978048	0.911643	1.04929
ebi-a-GCST004605	ebi-a-GCST006414	Mean corpuscular hemoglobin concentration	AF	MR Egger	76	0.988496	0.999215	0.898328	1.11143	0.990441
ebi-a-GCST004605	ebi-a-GCST006414	Mean corpuscular hemoglobin concentration	AF	Weighted median	76	0.149714	0.949631	0.885149	1.01881
ebi-a-GCST004605	ebi-a-GCST006414	Mean corpuscular hemoglobin concentration	AF	Inverse variance weighted	76	0.550827	0.983379	0.930687	1.03905
ebi-a-GCST004606	ebi-a-GCST006414	Eosinophil counts	AF	MR Egger	163	0.136096	1.0856	0.974987	1.20875	0.988086
ebi-a-GCST004606	ebi-a-GCST006414	Eosinophil counts	AF	Weighted median	163	0.0977598	1.04781	0.991457	1.10737
ebi-a-GCST004606	ebi-a-GCST006414	Eosinophil counts	AF	Inverse variance weighted	163	0.0672229	1.04381	0.996963	1.09286
ebi-a-GCST004607	ebi-a-GCST006414	Plateletcrit	AF	MR Egger	197	0.840434	1.00783	0.934247	1.08721	0.989197
ebi-a-GCST004607	ebi-a-GCST006414	Plateletcrit	AF	Weighted median	197	0.289738	0.974144	0.928028	1.02255
ebi-a-GCST004607	ebi-a-GCST006414	Plateletcrit	AF	Inverse variance weighted	197	0.650084	1.00895	0.970841	1.04856
ebi-a-GCST004608	ebi-a-GCST006414	Granulocyte percentage of myeloid white cells	AF	MR Egger	154	0.722833	1.01664	0.928197	1.1135	0.989954
ebi-a-GCST004608	ebi-a-GCST006414	Granulocyte percentage of myeloid white cells	AF	Weighted median	154	0.876156	0.995896	0.945703	1.04875
ebi-a-GCST004608	ebi-a-GCST006414	Granulocyte percentage of myeloid white cells	AF	Inverse variance weighted	154	0.313613	0.977811	0.936052	1.02143
ebi-a-GCST004609	ebi-a-GCST006414	Monocyte percentage of white cells	AF	MR Egger	176	0.752621	1.01416	0.929402	1.10664	0.990495
ebi-a-GCST004609	ebi-a-GCST006414	Monocyte percentage of white cells	AF	Weighted median	176	0.412535	1.02075	0.97182	1.07214
ebi-a-GCST004609	ebi-a-GCST006414	Monocyte percentage of white cells	AF	Inverse variance weighted	176	0.268122	1.02606	0.980389	1.07385
ebi-a-GCST004610	ebi-a-GCST006414	White blood cell count	AF	MR Egger	156	0.198204	1.0925	0.955315	1.24938	0.986688
ebi-a-GCST004610	ebi-a-GCST006414	White blood cell count	AF	Weighted median	156	0.00238831	1.10649	1.03654	1.18115
ebi-a-GCST004610	ebi-a-GCST006414	White blood cell count	AF	Inverse variance weighted	156	0.215893	1.03712	0.978946	1.09875
ebi-a-GCST004611	ebi-a-GCST006414	High light scatter reticulocyte count	AF	MR Egger	157	0.326673	1.04138	0.960579	1.12897	0.990918
ebi-a-GCST004611	ebi-a-GCST006414	High light scatter reticulocyte count	AF	Weighted median	157	0.445756	1.01888	0.971051	1.06907
ebi-a-GCST004611	ebi-a-GCST006414	High light scatter reticulocyte count	AF	Inverse variance weighted	157	0.899315	1.00277	0.960774	1.04659
ebi-a-GCST004612	ebi-a-GCST006414	High light scatter reticulocyte percentage of red cells	AF	MR Egger	163	0.323617	1.04073	0.961643	1.12633	0.990775
ebi-a-GCST004612	ebi-a-GCST006414	High light scatter reticulocyte percentage of red cells	AF	Weighted median	163	0.834359	0.994879	0.948139	1.04392
ebi-a-GCST004612	ebi-a-GCST006414	High light scatter reticulocyte percentage of red cells	AF	Inverse variance weighted	163	0.896792	0.997224	0.956212	1.04
ebi-a-GCST004613	ebi-a-GCST006414	Sum neutrophil eosinophil counts	AF	MR Egger	134	0.0136021	1.1978	1.03982	1.37979	0.987126
ebi-a-GCST004613	ebi-a-GCST006414	Sum neutrophil eosinophil counts	AF	Weighted median	134	0.0146276	1.10117	1.01919	1.18974
ebi-a-GCST004613	ebi-a-GCST006414	Sum neutrophil eosinophil counts	AF	Inverse variance weighted	134	0.650117	1.01504	0.951646	1.08265
ebi-a-GCST004614	ebi-a-GCST006414	Granulocyte count	AF	MR Egger	141	0.0248137	1.1721	1.02186	1.34443	0.987018
ebi-a-GCST004614	ebi-a-GCST006414	Granulocyte count	AF	Weighted median	141	0.0135879	1.09657	1.01916	1.17986
ebi-a-GCST004614	ebi-a-GCST006414	Granulocyte count	AF	Inverse variance weighted	141	0.846063	1.00621	0.945282	1.07106
ebi-a-GCST004615	ebi-a-GCST006414	Hemoglobin concentration	AF	MR Egger	120	0.578614	1.03826	0.909755	1.18491	0.987635
ebi-a-GCST004615	ebi-a-GCST006414	Hemoglobin concentration	AF	Weighted median	120	0.067831	0.938479	0.876652	1.00467
ebi-a-GCST004615	ebi-a-GCST006414	Hemoglobin concentration	AF	Inverse variance weighted	120	0.161241	0.953802	0.892726	1.01906
ebi-a-GCST004616	ebi-a-GCST006414	Platelet distribution width	AF	MR Egger	74	0.531886	0.964641	0.86215	1.07932	0.991756
ebi-a-GCST004616	ebi-a-GCST006414	Platelet distribution width	AF	Weighted median	74	0.159494	1.04642	0.982314	1.11471
ebi-a-GCST004616	ebi-a-GCST006414	Platelet distribution width	AF	Inverse variance weighted	74	0.950863	1.00196	0.941375	1.06645
ebi-a-GCST004617	ebi-a-GCST006414	Eosinophil percentage of granulocytes	AF	MR Egger	145	0.233075	1.0724	0.956472	1.20238	0.987454
ebi-a-GCST004617	ebi-a-GCST006414	Eosinophil percentage of granulocytes	AF	Weighted median	145	0.127534	1.0463	0.987132	1.10901
ebi-a-GCST004617	ebi-a-GCST006414	Eosinophil percentage of granulocytes	AF	Inverse variance weighted	145	0.345699	1.02351	0.975253	1.07414
ebi-a-GCST004618	ebi-a-GCST006414	White blood cell count (basophil)	AF	MR Egger	74	0.480446	1.07192	0.884728	1.29872	0.986103
ebi-a-GCST004618	ebi-a-GCST006414	White blood cell count (basophil)	AF	Weighted median	74	0.0084399	1.1397	1.03402	1.25617
ebi-a-GCST004618	ebi-a-GCST006414	White blood cell count (basophil)	AF	Inverse variance weighted	74	0.107345	1.07344	0.984725	1.17014
ebi-a-GCST004619	ebi-a-GCST006414	Reticulocyte fraction of red cells	AF	MR Egger	159	0.172912	1.05774	0.976067	1.14624	0.991524
ebi-a-GCST004619	ebi-a-GCST006414	Reticulocyte fraction of red cells	AF	Weighted median	159	0.373578	1.02123	0.975045	1.06961
ebi-a-GCST004619	ebi-a-GCST006414	Reticulocyte fraction of red cells	AF	Inverse variance weighted	159	0.794995	0.994144	0.95106	1.03918
ebi-a-GCST004620	ebi-a-GCST006414	Sum basophil neutrophil counts	AF	MR Egger	136	0.0480948	1.15232	1.00248	1.32457	0.986909
ebi-a-GCST004620	ebi-a-GCST006414	Sum basophil neutrophil counts	AF	Weighted median	136	0.0108746	1.10012	1.02223	1.18395
ebi-a-GCST004620	ebi-a-GCST006414	Sum basophil neutrophil counts	AF	Inverse variance weighted	136	0.512283	1.02167	0.958218	1.08932
ebi-a-GCST004621	ebi-a-GCST006414	Sum basophil neutrophil counts	AF	MR Egger	157	0.948167	1.00268	0.92496	1.08694	0.991183
ebi-a-GCST004621	ebi-a-GCST006414	Sum basophil neutrophil counts	AF	Weighted median	157	0.267236	1.02967	0.977832	1.08426
ebi-a-GCST004621	ebi-a-GCST006414	Sum basophil neutrophil counts	AF	Inverse variance weighted	157	0.141169	1.03144	0.989775	1.07486
ebi-a-GCST004622	ebi-a-GCST006414	Reticulocyte count	AF	MR Egger	148	0.108379	1.07117	0.985441	1.16436	0.991666
ebi-a-GCST004622	ebi-a-GCST006414	Reticulocyte count	AF	Weighted median	148	0.369239	1.02217	0.9744	1.07227
ebi-a-GCST004622	ebi-a-GCST006414	Reticulocyte count	AF	Inverse variance weighted	148	0.697484	0.990767	0.945496	1.03821
ebi-a-GCST004623	ebi-a-GCST006414	Neutrophil percentage of granulocytes	AF	MR Egger	135	0.27291	0.938114	0.837264	1.05111	0.987264
ebi-a-GCST004623	ebi-a-GCST006414	Neutrophil percentage of granulocytes	AF	Weighted median	135	0.0953944	0.948232	0.890802	1.00936
ebi-a-GCST004623	ebi-a-GCST006414	Neutrophil percentage of granulocytes	AF	Inverse variance weighted	135	0.102439	0.959577	0.913215	1.00829
ebi-a-GCST004624	ebi-a-GCST006414	Sum eosinophil basophil counts	AF	MR Egger	161	0.187987	1.0754	0.965545	1.19776	0.987736
ebi-a-GCST004624	ebi-a-GCST006414	Sum eosinophil basophil counts	AF	Weighted median	161	0.0193958	1.07293	1.01144	1.13816
ebi-a-GCST004624	ebi-a-GCST006414	Sum eosinophil basophil counts	AF	Inverse variance weighted	161	0.0236358	1.05552	1.00726	1.10609
ebi-a-GCST004625	ebi-a-GCST006414	Monocyte count	AF	MR Egger	176	0.394136	1.02872	0.964018	1.09776	0.990384
ebi-a-GCST004625	ebi-a-GCST006414	Monocyte count	AF	Weighted median	176	0.239579	1.02907	0.981077	1.07942
ebi-a-GCST004625	ebi-a-GCST006414	Monocyte count	AF	Inverse variance weighted	176	0.112952	1.02884	0.993297	1.06565
ebi-a-GCST004626	ebi-a-GCST006414	Myeloid white cell count	AF	MR Egger	139	0.0153537	1.18507	1.03481	1.35715	0.987176
ebi-a-GCST004626	ebi-a-GCST006414	Myeloid white cell count	AF	Weighted median	139	0.0105484	1.10477	1.02355	1.19245
ebi-a-GCST004626	ebi-a-GCST006414	Myeloid white cell count	AF	Inverse variance weighted	139	0.412171	1.02596	0.965009	1.09075
ebi-a-GCST004627	ebi-a-GCST006414	Lymphocyte counts	AF	MR Egger	141	0.335954	0.935195	0.816272	1.07144	0.986859
ebi-a-GCST004627	ebi-a-GCST006414	Lymphocyte counts	AF	Weighted median	141	0.349867	0.97132	0.913833	1.03242
ebi-a-GCST004627	ebi-a-GCST006414	Lymphocyte counts	AF	Inverse variance weighted	141	0.727437	1.00982	0.955813	1.06688
ebi-a-GCST004628	ebi-a-GCST006414	Immature fraction of reticulocytes	AF	MR Egger	118	0.448283	1.03879	0.941784	1.14579	0.991129
ebi-a-GCST004628	ebi-a-GCST006414	Immature fraction of reticulocytes	AF	Weighted median	118	0.823757	0.992872	0.932293	1.05739
ebi-a-GCST004628	ebi-a-GCST006414	Immature fraction of reticulocytes	AF	Inverse variance weighted	118	0.411097	0.978839	0.930169	1.03006
ebi-a-GCST004629	ebi-a-GCST006414	Neutrophil count	AF	MR Egger	136	0.0380101	1.16385	1.00986	1.34133	0.986876
ebi-a-GCST004629	ebi-a-GCST006414	Neutrophil count	AF	Weighted median	136	0.0134189	1.10111	1.02016	1.18849
ebi-a-GCST004629	ebi-a-GCST006414	Neutrophil count	AF	Inverse variance weighted	136	0.528108	1.02118	0.9568	1.0899
ebi-a-GCST004630	ebi-a-GCST006414	Mean corpuscular hemoglobin	AF	MR Egger	190	0.768541	0.991846	0.93928	1.04735	0.993465
ebi-a-GCST004630	ebi-a-GCST006414	Mean corpuscular hemoglobin	AF	Weighted median	190	0.229669	0.97578	0.937515	1.01561
ebi-a-GCST004630	ebi-a-GCST006414	Mean corpuscular hemoglobin	AF	Inverse variance weighted	190	0.240608	0.981198	0.950579	1.0128
ebi-a-GCST004631	ebi-a-GCST006414	Basophil percentage of white cells	AF	MR Egger	58	0.385039	1.07797	0.911194	1.27527	0.987812
ebi-a-GCST004631	ebi-a-GCST006414	Basophil percentage of white cells	AF	Weighted median	58	0.0258138	1.11748	1.01349	1.23213
ebi-a-GCST004631	ebi-a-GCST006414	Basophil percentage of white cells	AF	Inverse variance weighted	58	0.350133	1.04116	0.95669	1.13308
ebi-a-GCST004632	ebi-a-GCST006414	Lymphocyte percentage of white cells	AF	MR Egger	127	0.0934496	0.830793	0.670106	1.03001	0.983847
ebi-a-GCST004632	ebi-a-GCST006414	Lymphocyte percentage of white cells	AF	Weighted median	127	0.00114827	0.884169	0.820929	0.952279
ebi-a-GCST004632	ebi-a-GCST006414	Lymphocyte percentage of white cells	AF	Inverse variance weighted	127	0.0847778	0.93635	0.868879	1.00906
ebi-a-GCST004633	ebi-a-GCST006414	Neutrophil percentage of white cells	AF	MR Egger	126	0.0167163	1.25495	1.04457	1.50771	0.984066
ebi-a-GCST004633	ebi-a-GCST006414	Neutrophil percentage of white cells	AF	Weighted median	126	0.0374575	1.07991	1.00447	1.16102
ebi-a-GCST004633	ebi-a-GCST006414	Neutrophil percentage of white cells	AF	Inverse variance weighted	126	0.630568	1.01829	0.945787	1.09635
ebi-a-GCST004634	ebi-a-GCST006414	Basophil percentage of granulocytes	AF	MR Egger	55	0.927607	1.00936	0.82642	1.23279	0.987599
ebi-a-GCST004634	ebi-a-GCST006414	Basophil percentage of granulocytes	AF	Weighted median	55	0.0367136	1.11594	1.00679	1.23692
ebi-a-GCST004634	ebi-a-GCST006414	Basophil percentage of granulocytes	AF	Inverse variance weighted	55	0.18496	1.07144	0.967518	1.18652
BUN	ebi-a-GCST006414	BUN	AF	MR Egger	179	0.278352	1.58037	0.692617	3.606	0.98851
BUN	ebi-a-GCST006414	BUN	AF	Weighted median	179	0.362791	1.18995	0.818203	1.7306
BUN	ebi-a-GCST006414	BUN	AF	Inverse variance weighted	179	0.0807616	1.38489	0.960933	1.99588
eGFRcrea	ebi-a-GCST006414	eGFRcrea	AF	MR Egger	330	0.304112	1.74156	0.60552	5.00894	0.988811
eGFRcrea	ebi-a-GCST006414	eGFRcrea	AF	Weighted median	330	0.888756	0.96496	0.585395	1.59063
eGFRcrea	ebi-a-GCST006414	eGFRcrea	AF	Inverse variance weighted	330	0.96698	0.98997	0.614239	1.59554
eGFRcys	ebi-a-GCST006414	eGFRcys	AF	MR Egger	185	0.803852	0.918013	0.467834	1.80138	0.989561
eGFRcys	ebi-a-GCST006414	eGFRcys	AF	Weighted median	185	0.282155	0.787633	0.509779	1.21693
eGFRcys	ebi-a-GCST006414	eGFRcys	AF	Inverse variance weighted	185	0.272662	0.810042	0.555944	1.18028
calcium	ebi-a-GCST006414	calcium	AF	MR Egger	7	0.240459	1.30273	0.882679	1.92267	0.987703
calcium	ebi-a-GCST006414	calcium	AF	Weighted median	7	0.0598823	1.26414	0.990289	1.61371
calcium	ebi-a-GCST006414	calcium	AF	Inverse variance weighted	7	0.102	1.19231	0.965669	1.47215
magnesium	ebi-a-GCST006414	magnesium	AF	MR Egger	6	0.941138	0.819726	0.0057602	116.654	0.871245
magnesium	ebi-a-GCST006414	magnesium	AF	Weighted median	6	0.274494	0.533717	0.173067	1.64591
magnesium	ebi-a-GCST006414	magnesium	AF	Inverse variance weighted	6	0.213925	0.393244	0.0902472	1.71352
Height	ebi-a-GCST006414	Height	AF	MR Egger	728	2.07972e-12	1.38043	1.26371	1.50793	0.994052
Height	ebi-a-GCST006414	Height	AF	Weighted median	728	2.36527e-28	1.30449	1.24438	1.36751
Height	ebi-a-GCST006414	Height	AF	Inverse variance weighted	728	2.3074e-33	1.29112	1.2385	1.34598

## Sheet: S4
id_exposure	id_outcome	exposure	outcome	method	nsnp	beta	se	pval	lo_ci	up_ci	Isq
ebi-a-GCST006414	ieu-b-38	AF	systolic blood pressure	MR Egger	105	-0.936519	0.371189	0.0131641	-1.66405	-0.208988	0.989649
ebi-a-GCST006414	ieu-b-38	AF	systolic blood pressure	Weighted median	105	-0.166483	0.08653	0.0543559	-0.336082	0.00311599
ebi-a-GCST006414	ieu-b-38	AF	systolic blood pressure	Inverse variance weighted	105	0.0223919	0.198224	0.91006	-0.366127	0.410911
ebi-a-GCST006414	ieu-b-39	AF	diastolic blood pressure	MR Egger	105	-0.386923	0.214759	0.0745237	-0.807851	0.0340039	0.989649
ebi-a-GCST006414	ieu-b-39	AF	diastolic blood pressure	Weighted median	105	0.0229702	0.0538457	0.669675	-0.0825672	0.128508
ebi-a-GCST006414	ieu-b-39	AF	diastolic blood pressure	Inverse variance weighted	105	0.126572	0.114048	0.267079	-0.0969622	0.350107
ebi-a-GCST006414	ukb-b-15892	AF	Pulse rate	MR Egger	108	-0.0210376	0.03304	0.525672	-0.085796	0.0437208	0.989457
ebi-a-GCST006414	ukb-b-15892	AF	Pulse rate	Weighted median	108	0.0137771	0.0102614	0.179397	-0.00633525	0.0338894
ebi-a-GCST006414	ukb-b-15892	AF	Pulse rate	Inverse variance weighted	108	0.0116295	0.0169733	0.49324	-0.0216382	0.0448972
ebi-a-GCST006414	ukb-b-19657	AF	Forced expiratory volume in 1-second (FEV1)	MR Egger	108	-0.00533148	0.0101408	0.600162	-0.0252074	0.0145444	0.989457
ebi-a-GCST006414	ukb-b-19657	AF	Forced expiratory volume in 1-second (FEV1)	Weighted median	108	-0.00908259	0.0049598	0.0670645	-0.0188038	0.000638615
ebi-a-GCST006414	ukb-b-19657	AF	Forced expiratory volume in 1-second (FEV1)	Inverse variance weighted	108	-0.00384226	0.00517066	0.457427	-0.0139767	0.00629222
ebi-a-GCST006414	ukb-b-7953	AF	Forced vital capacity (FVC)	MR Egger	108	-0.00837282	0.0110232	0.449201	-0.0299782	0.0132326	0.989457
ebi-a-GCST006414	ukb-b-7953	AF	Forced vital capacity (FVC)	Weighted median	108	-0.0121869	0.00441896	0.0058182	-0.020848	-0.00352569
ebi-a-GCST006414	ukb-b-7953	AF	Forced vital capacity (FVC)	Inverse variance weighted	108	-0.00520587	0.00562249	0.354498	-0.0162259	0.00581421
ebi-a-GCST006414	ukb-b-16881	AF	Sitting height	MR Egger	108	0.00849256	0.0157085	0.589893	-0.022296	0.0392811	0.989457
ebi-a-GCST006414	ukb-b-16881	AF	Sitting height	Weighted median	108	0.00416014	0.00468815	0.374878	-0.00502863	0.0133489
ebi-a-GCST006414	ukb-b-16881	AF	Sitting height	Inverse variance weighted	108	0.00563794	0.00800769	0.481392	-0.0100571	0.021333
ebi-a-GCST006414	ukb-b-11842	AF	Weight	MR Egger	108	-0.00497873	0.0139635	0.722136	-0.0323473	0.0223898	0.989457
ebi-a-GCST006414	ukb-b-11842	AF	Weight	Weighted median	108	0.000631843	0.00513718	0.902112	-0.00943702	0.0107007
ebi-a-GCST006414	ukb-b-11842	AF	Weight	Inverse variance weighted	108	0.00145638	0.00712858	0.838118	-0.0125156	0.0154284
ebi-a-GCST006414	ieu-b-40	AF	body mass index	MR Egger	75	-0.0075987	0.0127045	0.551616	-0.0324994	0.017302	0.990786
ebi-a-GCST006414	ieu-b-40	AF	body mass index	Weighted median	75	0.00319205	0.00516151	0.536289	-0.0069245	0.0133086
ebi-a-GCST006414	ieu-b-40	AF	body mass index	Inverse variance weighted	75	-0.00439776	0.00672169	0.512942	-0.0175723	0.00877675
ebi-a-GCST006414	ukb-b-16446	AF	Basal metabolic rate	MR Egger	108	-0.00572001	0.0128933	0.658206	-0.0309909	0.0195509	0.989457
ebi-a-GCST006414	ukb-b-16446	AF	Basal metabolic rate	Weighted median	108	0.000600905	0.00399752	0.880513	-0.00723424	0.00843605
ebi-a-GCST006414	ukb-b-16446	AF	Basal metabolic rate	Inverse variance weighted	108	0.00205021	0.00658837	0.755659	-0.010863	0.0149634
ebi-a-GCST006414	ukb-b-9405	AF	Waist circumference	MR Egger	108	-0.0063631	0.0104723	0.544745	-0.0268888	0.0141626	0.989457
ebi-a-GCST006414	ukb-b-9405	AF	Waist circumference	Weighted median	108	0.00392487	0.00480861	0.414376	-0.0055	0.0133497
ebi-a-GCST006414	ukb-b-9405	AF	Waist circumference	Inverse variance weighted	108	-0.000167116	0.005351	0.975086	-0.0106551	0.0103209
ebi-a-GCST006414	ukb-b-15590	AF	Hip circumference	MR Egger	108	-0.00994972	0.0135078	0.462999	-0.0364251	0.0165256	0.989457
ebi-a-GCST006414	ukb-b-15590	AF	Hip circumference	Weighted median	108	-0.000432292	0.0059418	0.942002	-0.0120782	0.0112136
ebi-a-GCST006414	ukb-b-15590	AF	Hip circumference	Inverse variance weighted	108	0.00160174	0.00691877	0.816922	-0.0119591	0.0151625
ebi-a-GCST006414	ukb-b-17409	AF	Trunk fat-free mass	MR Egger	108	-0.00474107	0.0134856	0.725862	-0.0311728	0.0216907	0.989457
ebi-a-GCST006414	ukb-b-17409	AF	Trunk fat-free mass	Weighted median	108	0.00137876	0.00374549	0.71279	-0.0059624	0.00871991
ebi-a-GCST006414	ukb-b-17409	AF	Trunk fat-free mass	Inverse variance weighted	108	0.00217157	0.00688622	0.752496	-0.0113254	0.0156686
ebi-a-GCST006414	ukb-b-13354	AF	Whole body fat-free mass	MR Egger	108	-0.00591484	0.012886	0.647166	-0.0311715	0.0193418	0.989457
ebi-a-GCST006414	ukb-b-13354	AF	Whole body fat-free mass	Weighted median	108	0.000990595	0.00383495	0.79617	-0.0065259	0.00850709
ebi-a-GCST006414	ukb-b-13354	AF	Whole body fat-free mass	Inverse variance weighted	108	0.0022022	0.00658602	0.738097	-0.0107064	0.0151108
ebi-a-GCST006414	ukb-b-16407	AF	Trunk fat percentage	MR Egger	108	0.00184909	0.0107575	0.863853	-0.0192355	0.0229337	0.989457
ebi-a-GCST006414	ukb-b-16407	AF	Trunk fat percentage	Weighted median	108	0.000816395	0.00565004	0.885111	-0.0102577	0.0118905
ebi-a-GCST006414	ukb-b-16407	AF	Trunk fat percentage	Inverse variance weighted	108	-0.00114414	0.00548677	0.834817	-0.0118982	0.00960994
ebi-a-GCST006414	ukb-b-8909	AF	Body fat percentage	MR Egger	108	-6.46591e-05	0.00868944	0.994077	-0.017096	0.0169666	0.989457
ebi-a-GCST006414	ukb-b-8909	AF	Body fat percentage	Weighted median	108	0.000761033	0.0045859	0.868196	-0.00822732	0.00974939
ebi-a-GCST006414	ukb-b-8909	AF	Body fat percentage	Inverse variance weighted	108	-0.00134019	0.00443038	0.762271	-0.0100237	0.00734336
ebi-a-GCST006414	ukb-b-20044	AF	Trunk fat mass	MR Egger	108	-0.000420199	0.0129444	0.974165	-0.0257913	0.0249509	0.989457
ebi-a-GCST006414	ukb-b-20044	AF	Trunk fat mass	Weighted median	108	-4.133e-05	0.00598094	0.994486	-0.011764	0.0116813
ebi-a-GCST006414	ukb-b-20044	AF	Trunk fat mass	Inverse variance weighted	108	-0.000306664	0.00659907	0.962935	-0.0132408	0.0126275
ebi-a-GCST006414	ukb-b-19393	AF	Whole body fat mass	MR Egger	108	-0.00287051	0.0120496	0.812167	-0.0264878	0.0207468	0.989457
ebi-a-GCST006414	ukb-b-19393	AF	Whole body fat mass	Weighted median	108	0.000660567	0.00559233	0.905972	-0.0103004	0.0116215
ebi-a-GCST006414	ukb-b-19393	AF	Whole body fat mass	Inverse variance weighted	108	-0.000334328	0.00614467	0.956609	-0.0123779	0.0117092
ebi-a-GCST006414	ukb-b-14540	AF	Whole body water mass	MR Egger	108	-0.00599075	0.0128335	0.641597	-0.0311444	0.0191629	0.989457
ebi-a-GCST006414	ukb-b-14540	AF	Whole body water mass	Weighted median	108	0.000575915	0.00370784	0.876566	-0.00669145	0.00784328
ebi-a-GCST006414	ukb-b-14540	AF	Whole body water mass	Inverse variance weighted	108	0.00206155	0.00655908	0.753289	-0.0107942	0.0149173
ebi-a-GCST006414	ukb-b-13378	AF	Birth weight	MR Egger	108	0.0134422	0.0121456	0.270905	-0.0103631	0.0372474	0.989457
ebi-a-GCST006414	ukb-b-13378	AF	Birth weight	Weighted median	108	0.00907867	0.00817486	0.266758	-0.00694407	0.0251014
ebi-a-GCST006414	ukb-b-13378	AF	Birth weight	Inverse variance weighted	108	0.00500925	0.00620791	0.419716	-0.00715825	0.0171768
ebi-a-GCST006414	ukb-b-4616	AF	Nap during day	MR Egger	108	0.00592511	0.0055969	0.292169	-0.00504481	0.016895	0.989457
ebi-a-GCST006414	ukb-b-4616	AF	Nap during day	Weighted median	108	0.00500472	0.00343975	0.145679	-0.00173719	0.0117466
ebi-a-GCST006414	ukb-b-4616	AF	Nap during day	Inverse variance weighted	108	-0.000111788	0.00287453	0.968979	-0.00574586	0.00552229
ebi-a-GCST006414	ukb-b-4956	AF	Morning/evening person (chronotype)	MR Egger	108	-0.00291586	0.00818065	0.722224	-0.0189499	0.0131182	0.989457
ebi-a-GCST006414	ukb-b-4956	AF	Morning/evening person (chronotype)	Weighted median	108	0.00536603	0.00564205	0.341565	-0.0056924	0.0164245
ebi-a-GCST006414	ukb-b-4956	AF	Morning/evening person (chronotype)	Inverse variance weighted	108	0.00230814	0.00418087	0.580899	-0.00588636	0.0105026
ebi-a-GCST006414	ukb-b-2772	AF	Getting up in morning	MR Egger	108	-0.00350925	0.00706119	0.620235	-0.0173492	0.0103307	0.989457
ebi-a-GCST006414	ukb-b-2772	AF	Getting up in morning	Weighted median	108	-0.00605556	0.00462358	0.190293	-0.0151178	0.00300665
ebi-a-GCST006414	ukb-b-2772	AF	Getting up in morning	Inverse variance weighted	108	-0.00352574	0.0035999	0.327383	-0.0105815	0.00353006
ebi-a-GCST006414	ukb-b-3957	AF	Sleeplessness / insomnia	MR Egger	108	0.00749439	0.00626619	0.234363	-0.00478734	0.0197761	0.989457
ebi-a-GCST006414	ukb-b-3957	AF	Sleeplessness / insomnia	Weighted median	108	0.00563486	0.00410003	0.169335	-0.00240121	0.0136709
ebi-a-GCST006414	ukb-b-3957	AF	Sleeplessness / insomnia	Inverse variance weighted	108	0.00277069	0.00320628	0.387508	-0.00351361	0.00905499
ebi-a-GCST006414	ukb-b-4424	AF	Sleep duration	MR Egger	108	0.00123796	0.00731395	0.865914	-0.0130974	0.0155733	0.989457
ebi-a-GCST006414	ukb-b-4424	AF	Sleep duration	Weighted median	108	-0.00333657	0.00463846	0.471939	-0.0124279	0.0057548
ebi-a-GCST006414	ukb-b-4424	AF	Sleep duration	Inverse variance weighted	108	-0.0016781	0.00373254	0.653008	-0.00899387	0.00563767
ebi-a-GCST006414	ukb-b-5776	AF	Daytime dozing / sleeping (narcolepsy)	MR Egger	108	0.00130034	0.00393763	0.741875	-0.00641742	0.0090181	0.989457
ebi-a-GCST006414	ukb-b-5776	AF	Daytime dozing / sleeping (narcolepsy)	Weighted median	108	0.000218047	0.00257233	0.932447	-0.00482372	0.00525982
ebi-a-GCST006414	ukb-b-5776	AF	Daytime dozing / sleeping (narcolepsy)	Inverse variance weighted	108	-0.00141932	0.00201354	0.480881	-0.00536585	0.00252722
ebi-a-GCST006414	ukb-b-16287	AF	Mean time to correctly identify matches	MR Egger	108	0.00222717	0.00910494	0.80723	-0.0156185	0.0200729	0.989457
ebi-a-GCST006414	ukb-b-16287	AF	Mean time to correctly identify matches	Weighted median	108	0.00773804	0.00559222	0.166446	-0.00322271	0.0186988
ebi-a-GCST006414	ukb-b-16287	AF	Mean time to correctly identify matches	Inverse variance weighted	108	0.00383521	0.00464272	0.408765	-0.00526452	0.0129349
ebi-a-GCST006414	ukb-b-5238	AF	Fluid intelligence score	MR Egger	108	-0.00859943	0.0386523	0.824367	-0.0843579	0.067159	0.989457
ebi-a-GCST006414	ukb-b-5238	AF	Fluid intelligence score	Weighted median	108	-0.0380592	0.0207047	0.0660342	-0.0786403	0.00252201
ebi-a-GCST006414	ukb-b-5238	AF	Fluid intelligence score	Inverse variance weighted	108	-0.00178818	0.0197285	0.927779	-0.040456	0.0368796
ebi-a-GCST006414	ieu-a-1239	AF	Years of schooling	MR Egger	106	-0.0152553	0.0107484	0.158802	-0.0363222	0.00581168	0.98955
ebi-a-GCST006414	ieu-a-1239	AF	Years of schooling	Weighted median	106	-0.00958405	0.00486462	0.0488211	-0.0191187	-4.93815e-05
ebi-a-GCST006414	ieu-a-1239	AF	Years of schooling	Inverse variance weighted	106	-0.00487446	0.00556078	0.380716	-0.0157736	0.00602466
ebi-a-GCST006414	ukb-b-4711	AF	Usual walking pace	MR Egger	108	-0.00942175	0.0056631	0.0991244	-0.0205214	0.00167792	0.989457
ebi-a-GCST006414	ukb-b-4711	AF	Usual walking pace	Weighted median	108	-0.0111267	0.00329676	0.000738073	-0.0175883	-0.00466502
ebi-a-GCST006414	ukb-b-4711	AF	Usual walking pace	Inverse variance weighted	108	-0.00551815	0.00289598	0.0567215	-0.0111943	0.000157973
ebi-a-GCST006414	ebi-a-GCST006097	AF	Moderate to vigorous physical activity levels	MR Egger	108	-0.0115563	0.00846735	0.175205	-0.0281523	0.00503975	0.989457
ebi-a-GCST006414	ebi-a-GCST006097	AF	Moderate to vigorous physical activity levels	Weighted median	108	-0.00975737	0.00575815	0.0901642	-0.0210433	0.0015286
ebi-a-GCST006414	ebi-a-GCST006097	AF	Moderate to vigorous physical activity levels	Inverse variance weighted	108	-0.00285749	0.00434123	0.510396	-0.0113663	0.00565133
ebi-a-GCST006414	ebi-a-GCST006099	AF	Accelerometer-based physical activity measurement (average acceleration)	MR Egger	108	-0.0115909	0.124665	0.926098	-0.255934	0.232752	0.989457
ebi-a-GCST006414	ebi-a-GCST006099	AF	Accelerometer-based physical activity measurement (average acceleration)	Weighted median	108	-0.0306239	0.102354	0.76479	-0.231238	0.16999
ebi-a-GCST006414	ebi-a-GCST006099	AF	Accelerometer-based physical activity measurement (average acceleration)	Inverse variance weighted	108	0.000194544	0.0634873	0.997555	-0.124241	0.12463
ebi-a-GCST006414	ieu-b-24	AF	Age Of Smoking Initiation	MR Egger	106	0.00305305	0.00938882	0.745699	-0.015349	0.0214551	0.989588
ebi-a-GCST006414	ieu-b-24	AF	Age Of Smoking Initiation	Weighted median	106	0.00233367	0.00675089	0.729581	-0.0108981	0.0155654
ebi-a-GCST006414	ieu-b-24	AF	Age Of Smoking Initiation	Inverse variance weighted	106	-0.00656918	0.00483698	0.174427	-0.0160497	0.0029113
ebi-a-GCST006414	ieu-b-25	AF	Cigarettes per Day	MR Egger	106	-0.00109198	0.0202492	0.957097	-0.0407804	0.0385965	0.989588
ebi-a-GCST006414	ieu-b-25	AF	Cigarettes per Day	Weighted median	106	0.0162877	0.0141925	0.251122	-0.0115295	0.0441049
ebi-a-GCST006414	ieu-b-25	AF	Cigarettes per Day	Inverse variance weighted	106	0.00343902	0.0103892	0.740629	-0.0169238	0.0238018
ebi-a-GCST006414	ieu-b-73	AF	Alcoholic drinks per week	MR Egger	106	-7.06867e-05	0.00727146	0.992262	-0.0143227	0.0141814	0.989588
ebi-a-GCST006414	ieu-b-73	AF	Alcoholic drinks per week	Weighted median	106	-0.00785466	0.00482655	0.103655	-0.0173147	0.00160537
ebi-a-GCST006414	ieu-b-73	AF	Alcoholic drinks per week	Inverse variance weighted	106	-0.00428727	0.00372818	0.25016	-0.0115945	0.00301997
ebi-a-GCST006414	ukb-b-2134	AF	Past tobacco smoking	MR Egger	108	-0.0038057	0.0113877	0.738894	-0.0261257	0.0185143	0.989457
ebi-a-GCST006414	ukb-b-2134	AF	Past tobacco smoking	Weighted median	108	-0.000434453	0.00757254	0.954249	-0.0152766	0.0144077
ebi-a-GCST006414	ukb-b-2134	AF	Past tobacco smoking	Inverse variance weighted	108	0.00104391	0.00581097	0.857432	-0.0103456	0.0124334
ebi-a-GCST006414	ukb-b-223	AF	Current tobacco smoking	MR Egger	108	0.0104102	0.00443605	0.0207971	0.00171557	0.0191049	0.989457
ebi-a-GCST006414	ukb-b-223	AF	Current tobacco smoking	Weighted median	108	0.00538761	0.00274003	0.0492685	1.71548e-05	0.0107581
ebi-a-GCST006414	ukb-b-223	AF	Current tobacco smoking	Inverse variance weighted	108	0.00333034	0.00229826	0.147319	-0.00117426	0.00783493
ebi-a-GCST006414	ukb-b-5779	AF	Alcohol intake frequency.	MR Egger	108	0.0132473	0.0153812	0.391034	-0.0168998	0.0433945	0.989457
ebi-a-GCST006414	ukb-b-5779	AF	Alcohol intake frequency.	Weighted median	108	0.0272656	0.00792544	0.000581159	0.0117317	0.0427994
ebi-a-GCST006414	ukb-b-5779	AF	Alcohol intake frequency.	Inverse variance weighted	108	0.0133771	0.00784163	0.0880259	-0.00199253	0.0287467
ebi-a-GCST006414	ukb-b-5192	AF	Time spent watching television (TV)	MR Egger	108	0.00787798	0.00808564	0.332117	-0.00796988	0.0237258	0.989457
ebi-a-GCST006414	ukb-b-5192	AF	Time spent watching television (TV)	Weighted median	108	0.00336717	0.00431513	0.435203	-0.00509048	0.0118248
ebi-a-GCST006414	ukb-b-5192	AF	Time spent watching television (TV)	Inverse variance weighted	108	0.000828679	0.0041418	0.84142	-0.00728925	0.00894661
ebi-a-GCST006414	ukb-b-4522	AF	Time spent using computer	MR Egger	108	0.000209857	0.00815484	0.979518	-0.0157736	0.0161934	0.989457
ebi-a-GCST006414	ukb-b-4522	AF	Time spent using computer	Weighted median	108	0.00865676	0.00511502	0.0905661	-0.00136868	0.0186822
ebi-a-GCST006414	ukb-b-4522	AF	Time spent using computer	Inverse variance weighted	108	3.07941e-05	0.0041584	0.994092	-0.00811967	0.00818126
ebi-a-GCST006414	ukb-b-3793	AF	Time spent driving	MR Egger	108	-0.00386868	0.00680368	0.57082	-0.0172039	0.00946654	0.989457
ebi-a-GCST006414	ukb-b-3793	AF	Time spent driving	Weighted median	108	-0.00586132	0.00517818	0.257665	-0.0160105	0.0042879
ebi-a-GCST006414	ukb-b-3793	AF	Time spent driving	Inverse variance weighted	108	0.000797885	0.00347871	0.818587	-0.00602038	0.00761615
ebi-a-GCST006414	ukb-d-30890_irnt	AF	Vitamin D	MR Egger	108	0.00349173	0.0090984	0.701914	-0.0143411	0.0213246	0.989457
ebi-a-GCST006414	ukb-d-30890_irnt	AF	Vitamin D	Weighted median	108	-0.00608893	0.00659823	0.356105	-0.0190215	0.0068436
ebi-a-GCST006414	ukb-d-30890_irnt	AF	Vitamin D	Inverse variance weighted	108	-0.0018876	0.00463821	0.684032	-0.0109785	0.00720329
ebi-a-GCST006414	ukb-d-30860_irnt	AF	Total protein	MR Egger	108	-0.000730813	0.0127176	0.954283	-0.0256573	0.0241957	0.989457
ebi-a-GCST006414	ukb-d-30860_irnt	AF	Total protein	Weighted median	108	0.00157031	0.00693318	0.820818	-0.0120187	0.0151593
ebi-a-GCST006414	ukb-d-30860_irnt	AF	Total protein	Inverse variance weighted	108	-0.00353356	0.00646981	0.584955	-0.0162144	0.00914726
ebi-a-GCST006414	ukb-d-30600_irnt	AF	Albumin	MR Egger	108	0.00720135	0.0132839	0.588879	-0.018835	0.0332377	0.989457
ebi-a-GCST006414	ukb-d-30600_irnt	AF	Albumin	Weighted median	108	-0.0045985	0.00720936	0.52357	-0.0187288	0.00953184
ebi-a-GCST006414	ukb-d-30600_irnt	AF	Albumin	Inverse variance weighted	108	-0.00501306	0.00679203	0.460466	-0.0183254	0.00829932
ebi-a-GCST006414	ukb-d-30840_irnt	AF	Total bilirubin	MR Egger	108	0.0195803	0.0146923	0.185492	-0.00921666	0.0483772	0.989457
ebi-a-GCST006414	ukb-d-30840_irnt	AF	Total bilirubin	Weighted median	108	0.00802081	0.0063624	0.207432	-0.00444949	0.0204911
ebi-a-GCST006414	ukb-d-30840_irnt	AF	Total bilirubin	Inverse variance weighted	108	0.00874738	0.00749861	0.243399	-0.00594989	0.0234447
ebi-a-GCST006414	ukb-d-30660_irnt	AF	Direct bilirubin	MR Egger	108	0.0212063	0.0128063	0.100695	-0.00389409	0.0463066	0.989457
ebi-a-GCST006414	ukb-d-30660_irnt	AF	Direct bilirubin	Weighted median	108	0.0114219	0.00739786	0.122601	-0.00307789	0.0259217
ebi-a-GCST006414	ukb-d-30660_irnt	AF	Direct bilirubin	Inverse variance weighted	108	0.0131331	0.00653005	0.0443067	0.000334193	0.025932
ebi-a-GCST006414	ebi-a-GCST90002232	AF	Fasting glucose	MR Egger	107	0.00254628	0.00697097	0.715645	-0.0111168	0.0162094	0.989518
ebi-a-GCST006414	ebi-a-GCST90002232	AF	Fasting glucose	Weighted median	107	0.00775778	0.00494014	0.116332	-0.00192489	0.0174404
ebi-a-GCST006414	ebi-a-GCST90002232	AF	Fasting glucose	Inverse variance weighted	107	0.00612948	0.00359982	0.0886206	-0.000926163	0.0131851
ebi-a-GCST006414	ebi-a-GCST90002238	AF	Fasting insulin	MR Egger	108	-0.00314762	0.00834567	0.706812	-0.0195051	0.0132099	0.989457
ebi-a-GCST006414	ebi-a-GCST90002238	AF	Fasting insulin	Weighted median	108	0.00248431	0.00562139	0.658534	-0.00853363	0.0135022
ebi-a-GCST006414	ebi-a-GCST90002238	AF	Fasting insulin	Inverse variance weighted	108	0.000868198	0.00425454	0.838304	-0.00747069	0.00920709
ebi-a-GCST006414	ebi-a-GCST90002244	AF	Glycated hemoglobin levels	MR Egger	108	0.00542144	0.00554315	0.33028	-0.00544314	0.016286	0.989457
ebi-a-GCST006414	ebi-a-GCST90002244	AF	Glycated hemoglobin levels	Weighted median	108	0.00403588	0.00367515	0.272138	-0.00316742	0.0112392
ebi-a-GCST006414	ebi-a-GCST90002244	AF	Glycated hemoglobin levels	Inverse variance weighted	108	-0.000763125	0.00284534	0.788544	-0.00634	0.00481375
ebi-a-GCST006414	ieu-b-107	AF	apolipoprotein A-I	MR Egger	107	-0.0106461	0.0118161	0.36966	-0.0338056	0.0125134	0.98953
ebi-a-GCST006414	ieu-b-107	AF	apolipoprotein A-I	Weighted median	107	-0.0106299	0.00609586	0.0811965	-0.0225778	0.00131801
ebi-a-GCST006414	ieu-b-107	AF	apolipoprotein A-I	Inverse variance weighted	107	-0.0129843	0.00603424	0.0314158	-0.0248114	-0.00115717
ebi-a-GCST006414	ieu-b-108	AF	apolipoprotein B	MR Egger	107	0.00756892	0.010544	0.474447	-0.0130972	0.0282351	0.98953
ebi-a-GCST006414	ieu-b-108	AF	apolipoprotein B	Weighted median	107	-0.00599505	0.00573604	0.295951	-0.0172377	0.00524758
ebi-a-GCST006414	ieu-b-108	AF	apolipoprotein B	Inverse variance weighted	107	-0.0102544	0.00547904	0.0612651	-0.0209934	0.000484471
ebi-a-GCST006414	ieu-b-109	AF	HDL cholesterol	MR Egger	107	-0.0033272	0.0117247	0.777141	-0.0263076	0.0196533	0.98953
ebi-a-GCST006414	ieu-b-109	AF	HDL cholesterol	Weighted median	107	-0.0117216	0.00565661	0.0382479	-0.0228085	-0.000634608
ebi-a-GCST006414	ieu-b-109	AF	HDL cholesterol	Inverse variance weighted	107	-0.0134545	0.00601533	0.0253054	-0.0252446	-0.00166449
ebi-a-GCST006414	ieu-b-110	AF	LDL cholesterol	MR Egger	107	0.00550989	0.0108762	0.613497	-0.0158074	0.0268272	0.98953
ebi-a-GCST006414	ieu-b-110	AF	LDL cholesterol	Weighted median	107	-0.00912494	0.00581267	0.116453	-0.0205178	0.00226789
ebi-a-GCST006414	ieu-b-110	AF	LDL cholesterol	Inverse variance weighted	107	-0.0131998	0.00565757	0.0196421	-0.0242886	-0.00211093
ebi-a-GCST006414	ieu-b-111	AF	triglycerides	MR Egger	107	0.0044799	0.0156106	0.774695	-0.0261169	0.0350767	0.98953
ebi-a-GCST006414	ieu-b-111	AF	triglycerides	Weighted median	107	0.00611601	0.0052088	0.240327	-0.00409323	0.0163253
ebi-a-GCST006414	ieu-b-111	AF	triglycerides	Inverse variance weighted	107	0.00228087	0.00796952	0.774725	-0.0133394	0.0179011
ebi-a-GCST006414	ukb-d-30790_irnt	AF	Lipoprotein A	MR Egger	108	-0.00532595	0.00789173	0.501223	-0.0207937	0.0101418	0.989457
ebi-a-GCST006414	ukb-d-30790_irnt	AF	Lipoprotein A	Weighted median	108	0.00119697	0.00624102	0.847907	-0.0110354	0.0134294
ebi-a-GCST006414	ukb-d-30790_irnt	AF	Lipoprotein A	Inverse variance weighted	108	-0.000197494	0.00403366	0.96095	-0.00810347	0.00770848
ebi-a-GCST006414	ukb-d-30800_irnt	AF	Oestradiol	MR Egger	108	0.0242634	0.0151872	0.113106	-0.00550365	0.0540304	0.989457
ebi-a-GCST006414	ukb-d-30800_irnt	AF	Oestradiol	Weighted median	108	0.0179111	0.0138951	0.19739	-0.00932326	0.0451454
ebi-a-GCST006414	ukb-d-30800_irnt	AF	Oestradiol	Inverse variance weighted	108	0.00400086	0.00781521	0.608698	-0.0113169	0.0193187
ebi-a-GCST006414	ukb-d-30770_irnt	AF	IGF-1	MR Egger	108	-0.00162307	0.0134241	0.903994	-0.0279344	0.0246882	0.989457
ebi-a-GCST006414	ukb-d-30770_irnt	AF	IGF-1	Weighted median	108	-0.013164	0.00607426	0.0302207	-0.0250696	-0.0012585
ebi-a-GCST006414	ukb-d-30770_irnt	AF	IGF-1	Inverse variance weighted	108	-0.00432063	0.00682946	0.526965	-0.0177064	0.00906511
ebi-a-GCST006414	ukb-d-30830_irnt	AF	SHBG	MR Egger	108	0.00168965	0.0318761	0.957826	-0.0607874	0.0641667	0.989457
ebi-a-GCST006414	ukb-d-30830_irnt	AF	SHBG	Weighted median	108	0.0179446	0.00628153	0.00428047	0.00563276	0.0302564
ebi-a-GCST006414	ukb-d-30830_irnt	AF	SHBG	Inverse variance weighted	108	0.017359	0.0162368	0.285018	-0.0144651	0.0491831
ebi-a-GCST006414	ukb-d-30850_irnt	AF	Testosterone	MR Egger	108	0.00126639	0.0130759	0.923029	-0.0243624	0.0268952	0.989457
ebi-a-GCST006414	ukb-d-30850_irnt	AF	Testosterone	Weighted median	108	0.00666681	0.00435369	0.125696	-0.00186644	0.0152
ebi-a-GCST006414	ukb-d-30850_irnt	AF	Testosterone	Inverse variance weighted	108	0.0113128	0.00667553	0.0901393	-0.00177126	0.0243968
ebi-a-GCST006414	ukb-d-30650_irnt	AF	Aspartate aminotransferase	MR Egger	108	0.0158625	0.0137829	0.25237	-0.011152	0.0428771	0.989457
ebi-a-GCST006414	ukb-d-30650_irnt	AF	Aspartate aminotransferase	Weighted median	108	0.00914251	0.00662982	0.167895	-0.00385194	0.022137
ebi-a-GCST006414	ukb-d-30650_irnt	AF	Aspartate aminotransferase	Inverse variance weighted	108	0.00216772	0.00705433	0.758624	-0.0116588	0.0159942
ebi-a-GCST006414	ukb-d-30620_irnt	AF	Alanine aminotransferase	MR Egger	108	0.0158961	0.0116529	0.175413	-0.00694347	0.0387357	0.989457
ebi-a-GCST006414	ukb-d-30620_irnt	AF	Alanine aminotransferase	Weighted median	108	0.00811027	0.00640012	0.205082	-0.00443396	0.0206545
ebi-a-GCST006414	ukb-d-30620_irnt	AF	Alanine aminotransferase	Inverse variance weighted	108	0.00146267	0.00598465	0.806918	-0.0102672	0.0131926
ebi-a-GCST006414	ukb-d-30610_irnt	AF	Alkaline phosphatase	MR Egger	108	-0.0190235	0.0263294	0.471567	-0.0706292	0.0325822	0.989457
ebi-a-GCST006414	ukb-d-30610_irnt	AF	Alkaline phosphatase	Weighted median	108	0.000729294	0.00686023	0.915338	-0.0127168	0.0141753
ebi-a-GCST006414	ukb-d-30610_irnt	AF	Alkaline phosphatase	Inverse variance weighted	108	0.00803437	0.0134815	0.551204	-0.0183893	0.0344581
ebi-a-GCST006414	ukb-d-30730_irnt	AF	Gamma glutamyltransferase	MR Egger	108	0.00514119	0.0117575	0.662806	-0.0179035	0.0281859	0.989457
ebi-a-GCST006414	ukb-d-30730_irnt	AF	Gamma glutamyltransferase	Weighted median	108	0.000504712	0.00657873	0.938847	-0.0123896	0.013399
ebi-a-GCST006414	ukb-d-30730_irnt	AF	Gamma glutamyltransferase	Inverse variance weighted	108	0.0074997	0.00598171	0.209925	-0.00422445	0.0192238
ebi-a-GCST006414	ukb-d-30710_irnt	AF	C-reactive protein	MR Egger	108	-0.0128968	0.020311	0.52682	-0.0527063	0.0269128	0.989457
ebi-a-GCST006414	ukb-d-30710_irnt	AF	C-reactive protein	Weighted median	108	0.00110245	0.0058634	0.850859	-0.0103898	0.0125947
ebi-a-GCST006414	ukb-d-30710_irnt	AF	C-reactive protein	Inverse variance weighted	108	-0.00173327	0.0103504	0.867008	-0.02202	0.0185535
ebi-a-GCST006414	ukb-d-30880_irnt	AF	Urate	MR Egger	108	-0.0137225	0.0143662	0.34165	-0.0418802	0.0144351	0.989457
ebi-a-GCST006414	ukb-d-30880_irnt	AF	Urate	Weighted median	108	-0.00446188	0.00553619	0.420274	-0.0153128	0.00638906
ebi-a-GCST006414	ukb-d-30880_irnt	AF	Urate	Inverse variance weighted	108	0.00303701	0.00737011	0.680287	-0.0114084	0.0174824
ebi-a-GCST006414	ukb-d-30810_irnt	AF	Phosphate	MR Egger	108	0.0205854	0.0113791	0.0732765	-0.00171758	0.0428883	0.989457
ebi-a-GCST006414	ukb-d-30810_irnt	AF	Phosphate	Weighted median	108	0.00825488	0.00662284	0.212608	-0.00472589	0.0212357
ebi-a-GCST006414	ukb-d-30810_irnt	AF	Phosphate	Inverse variance weighted	108	-0.00524907	0.00597426	0.379611	-0.0169586	0.00646049
ebi-a-GCST006414	ieu-b-72	AF	Urinary sodium-potassium ratio	MR Egger	107	-0.004295	0.00913669	0.639271	-0.0222029	0.0136129	0.98953
ebi-a-GCST006414	ieu-b-72	AF	Urinary sodium-potassium ratio	Weighted median	107	-0.00931686	0.00593439	0.11642	-0.0209483	0.00231454
ebi-a-GCST006414	ieu-b-72	AF	Urinary sodium-potassium ratio	Inverse variance weighted	107	-0.0110634	0.00467087	0.017856	-0.0202183	-0.00190847
ebi-a-GCST006414	ebi-a-GCST004599	AF	Mean platelet volume	MR Egger	108	0.0297048	0.0371489	0.425723	-0.0431071	0.102517	0.989457
ebi-a-GCST006414	ebi-a-GCST004599	AF	Mean platelet volume	Weighted median	108	9.06458e-05	0.0104576	0.993084	-0.0204063	0.0205876
ebi-a-GCST006414	ebi-a-GCST004599	AF	Mean platelet volume	Inverse variance weighted	108	-0.0151348	0.0190698	0.427397	-0.0525117	0.022242
ebi-a-GCST006414	ebi-a-GCST004600	AF	Eosinophil percentage of white cells	MR Egger	108	-0.0110982	0.0152366	0.46798	-0.040962	0.0187656	0.989457
ebi-a-GCST006414	ebi-a-GCST004600	AF	Eosinophil percentage of white cells	Weighted median	108	-0.00730379	0.00995456	0.463124	-0.0268147	0.0122071
ebi-a-GCST006414	ebi-a-GCST004600	AF	Eosinophil percentage of white cells	Inverse variance weighted	108	-0.0108385	0.00775504	0.162233	-0.0260383	0.00436142
ebi-a-GCST006414	ebi-a-GCST004601	AF	Red blood cell count	MR Egger	108	0.0215972	0.0195199	0.271051	-0.0166619	0.0598563	0.989457
ebi-a-GCST006414	ebi-a-GCST004601	AF	Red blood cell count	Weighted median	108	-0.00272394	0.00916406	0.766282	-0.0206855	0.0152376
ebi-a-GCST006414	ebi-a-GCST004601	AF	Red blood cell count	Inverse variance weighted	108	0.010447	0.00995527	0.293995	-0.00906529	0.0299594
ebi-a-GCST006414	ebi-a-GCST004602	AF	Mean corpuscular volume	MR Egger	108	-0.000578841	0.0155078	0.970295	-0.0309741	0.0298164	0.989457
ebi-a-GCST006414	ebi-a-GCST004602	AF	Mean corpuscular volume	Weighted median	108	0.000886277	0.0103836	0.93198	-0.0194656	0.0212381
ebi-a-GCST006414	ebi-a-GCST004602	AF	Mean corpuscular volume	Inverse variance weighted	108	-0.00524717	0.00789668	0.506384	-0.0207247	0.0102303
ebi-a-GCST006414	ebi-a-GCST004603	AF	Platelet count	MR Egger	108	-0.034621	0.0242083	0.155622	-0.0820693	0.0128273	0.989457
ebi-a-GCST006414	ebi-a-GCST004603	AF	Platelet count	Weighted median	108	-0.0208689	0.0104964	0.046791	-0.0414419	-0.000295866
ebi-a-GCST006414	ebi-a-GCST004603	AF	Platelet count	Inverse variance weighted	108	-0.00338291	0.0124477	0.785799	-0.0277805	0.0210146
ebi-a-GCST006414	ebi-a-GCST004604	AF	Hematocrit	MR Egger	108	0.0201069	0.0193699	0.301609	-0.0178581	0.0580719	0.989457
ebi-a-GCST006414	ebi-a-GCST004604	AF	Hematocrit	Weighted median	108	0.00105646	0.00914922	0.908073	-0.016876	0.0189889
ebi-a-GCST006414	ebi-a-GCST004604	AF	Hematocrit	Inverse variance weighted	108	0.00752395	0.00988505	0.446571	-0.0118507	0.0268986
ebi-a-GCST006414	ebi-a-GCST004605	AF	Mean corpuscular hemoglobin concentration	MR Egger	108	0.0132083	0.0120783	0.27663	-0.0104652	0.0368817	0.989457
ebi-a-GCST006414	ebi-a-GCST004605	AF	Mean corpuscular hemoglobin concentration	Weighted median	108	0.0155674	0.00964359	0.106467	-0.00333399	0.0344689
ebi-a-GCST006414	ebi-a-GCST004605	AF	Mean corpuscular hemoglobin concentration	Inverse variance weighted	108	0.0125144	0.0061476	0.0417855	0.00046507	0.0245637
ebi-a-GCST006414	ebi-a-GCST004606	AF	Eosinophil counts	MR Egger	108	-0.0148787	0.0141105	0.294081	-0.0425353	0.012778	0.989457
ebi-a-GCST006414	ebi-a-GCST004606	AF	Eosinophil counts	Weighted median	108	-0.011663	0.00955756	0.222355	-0.0303958	0.00706984
ebi-a-GCST006414	ebi-a-GCST004606	AF	Eosinophil counts	Inverse variance weighted	108	-0.0133705	0.00718199	0.0626504	-0.0274472	0.000706244
ebi-a-GCST006414	ebi-a-GCST004607	AF	Plateletcrit	MR Egger	108	-0.021387	0.0159698	0.183365	-0.0526878	0.00991381	0.989457
ebi-a-GCST006414	ebi-a-GCST004607	AF	Plateletcrit	Weighted median	108	-0.0191935	0.0103332	0.0632472	-0.0394466	0.00105968
ebi-a-GCST006414	ebi-a-GCST004607	AF	Plateletcrit	Inverse variance weighted	108	-0.0103412	0.00815008	0.204497	-0.0263153	0.005633
ebi-a-GCST006414	ebi-a-GCST004608	AF	Granulocyte percentage of myeloid white cells	MR Egger	108	0.00509493	0.0182334	0.78046	-0.0306425	0.0408323	0.989457
ebi-a-GCST006414	ebi-a-GCST004608	AF	Granulocyte percentage of myeloid white cells	Weighted median	108	0.00700196	0.00877275	0.424784	-0.0101926	0.0241966
ebi-a-GCST006414	ebi-a-GCST004608	AF	Granulocyte percentage of myeloid white cells	Inverse variance weighted	108	0.00588583	0.00928057	0.525944	-0.0123041	0.0240758
ebi-a-GCST006414	ebi-a-GCST004609	AF	Monocyte percentage of white cells	MR Egger	108	0.000707281	0.0179614	0.968663	-0.034497	0.0359116	0.989457
ebi-a-GCST006414	ebi-a-GCST004609	AF	Monocyte percentage of white cells	Weighted median	108	-0.00730366	0.00949143	0.441596	-0.0259069	0.0112995
ebi-a-GCST006414	ebi-a-GCST004609	AF	Monocyte percentage of white cells	Inverse variance weighted	108	-0.00213231	0.00914276	0.815588	-0.0200521	0.0157875
ebi-a-GCST006414	ebi-a-GCST004610	AF	White blood cell count	MR Egger	108	-0.0103795	0.0169228	0.540961	-0.0435483	0.0227892	0.989457
ebi-a-GCST006414	ebi-a-GCST004610	AF	White blood cell count	Weighted median	108	-0.0107415	0.0104566	0.304304	-0.0312363	0.0097534
ebi-a-GCST006414	ebi-a-GCST004610	AF	White blood cell count	Inverse variance weighted	108	-0.00718114	0.00861592	0.404578	-0.0240683	0.00970607
ebi-a-GCST006414	ebi-a-GCST004611	AF	High light scatter reticulocyte count	MR Egger	108	0.00578452	0.0164038	0.725063	-0.0263668	0.0379359	0.989457
ebi-a-GCST006414	ebi-a-GCST004611	AF	High light scatter reticulocyte count	Weighted median	108	0.00152064	0.0107466	0.887475	-0.0195427	0.0225839
ebi-a-GCST006414	ebi-a-GCST004611	AF	High light scatter reticulocyte count	Inverse variance weighted	108	0.00538367	0.00834778	0.518977	-0.010978	0.0217453
ebi-a-GCST006414	ebi-a-GCST004612	AF	High light scatter reticulocyte percentage of red cells	MR Egger	108	0.002501	0.0159538	0.875728	-0.0287684	0.0337704	0.989457
ebi-a-GCST006414	ebi-a-GCST004612	AF	High light scatter reticulocyte percentage of red cells	Weighted median	108	0.00363906	0.0107443	0.734837	-0.0174197	0.0246978
ebi-a-GCST006414	ebi-a-GCST004612	AF	High light scatter reticulocyte percentage of red cells	Inverse variance weighted	108	0.00345819	0.00811891	0.67015	-0.0124549	0.0193712
ebi-a-GCST006414	ebi-a-GCST004613	AF	Sum neutrophil eosinophil counts	MR Egger	108	-0.00290399	0.0172699	0.866783	-0.0367531	0.0309451	0.989457
ebi-a-GCST006414	ebi-a-GCST004613	AF	Sum neutrophil eosinophil counts	Weighted median	108	-0.000840012	0.00975006	0.931344	-0.0199501	0.0182701
ebi-a-GCST006414	ebi-a-GCST004613	AF	Sum neutrophil eosinophil counts	Inverse variance weighted	108	-0.000871428	0.00879212	0.921047	-0.018104	0.0163611
ebi-a-GCST006414	ebi-a-GCST004614	AF	Granulocyte count	MR Egger	108	-0.00337008	0.0171423	0.844521	-0.036969	0.0302288	0.989457
ebi-a-GCST006414	ebi-a-GCST004614	AF	Granulocyte count	Weighted median	108	-0.000922582	0.0102202	0.928072	-0.0209541	0.019109
ebi-a-GCST006414	ebi-a-GCST004614	AF	Granulocyte count	Inverse variance weighted	108	-0.00111915	0.00872747	0.897964	-0.018225	0.0159867
ebi-a-GCST006414	ebi-a-GCST004615	AF	Hemoglobin concentration	MR Egger	108	0.022052	0.0197196	0.265977	-0.0165985	0.0607024	0.989457
ebi-a-GCST006414	ebi-a-GCST004615	AF	Hemoglobin concentration	Weighted median	108	0.00146997	0.00889981	0.868811	-0.0159737	0.0189136
ebi-a-GCST006414	ebi-a-GCST004615	AF	Hemoglobin concentration	Inverse variance weighted	108	0.0113013	0.0100557	0.261069	-0.0084079	0.0310105
ebi-a-GCST006414	ebi-a-GCST004616	AF	Platelet distribution width	MR Egger	51	0.0484998	0.0565157	0.39498	-0.062271	0.159271	0.98816
ebi-a-GCST006414	ebi-a-GCST004616	AF	Platelet distribution width	Weighted median	51	0.0162649	0.0135474	0.22991	-0.010288	0.0428177
ebi-a-GCST006414	ebi-a-GCST004616	AF	Platelet distribution width	Inverse variance weighted	51	-0.015885	0.025962	0.540633	-0.0667704	0.0350005
ebi-a-GCST006414	ebi-a-GCST004617	AF	Eosinophil percentage of granulocytes	MR Egger	108	-0.0126838	0.0158068	0.424102	-0.0436652	0.0182976	0.989457
ebi-a-GCST006414	ebi-a-GCST004617	AF	Eosinophil percentage of granulocytes	Weighted median	108	-0.00893186	0.0101165	0.377292	-0.0287603	0.0108966
ebi-a-GCST006414	ebi-a-GCST004617	AF	Eosinophil percentage of granulocytes	Inverse variance weighted	108	-0.0127553	0.0080457	0.112887	-0.0285248	0.00301432
ebi-a-GCST006414	ebi-a-GCST004618	AF	White blood cell count (basophil)	MR Egger	108	-0.0156192	0.011233	0.167295	-0.0376359	0.00639738	0.989457
ebi-a-GCST006414	ebi-a-GCST004618	AF	White blood cell count (basophil)	Weighted median	108	-0.0107325	0.0104587	0.304809	-0.0312315	0.0097666
ebi-a-GCST006414	ebi-a-GCST004618	AF	White blood cell count (basophil)	Inverse variance weighted	108	-0.0103286	0.0057255	0.0712369	-0.0215506	0.000893382
ebi-a-GCST006414	ebi-a-GCST004619	AF	Reticulocyte fraction of red cells	MR Egger	108	-0.000783766	0.0155552	0.959909	-0.0312719	0.0297044	0.989457
ebi-a-GCST006414	ebi-a-GCST004619	AF	Reticulocyte fraction of red cells	Weighted median	108	-0.00562507	0.0106146	0.596156	-0.0264297	0.0151796
ebi-a-GCST006414	ebi-a-GCST004619	AF	Reticulocyte fraction of red cells	Inverse variance weighted	108	0.00461473	0.00792212	0.560222	-0.0109126	0.0201421
ebi-a-GCST006414	ebi-a-GCST004620	AF	Sum basophil neutrophil counts	MR Egger	108	-0.00261574	0.0174775	0.881314	-0.0368716	0.0316401	0.989457
ebi-a-GCST006414	ebi-a-GCST004620	AF	Sum basophil neutrophil counts	Weighted median	108	-0.00136981	0.0100085	0.891138	-0.0209864	0.0182468
ebi-a-GCST006414	ebi-a-GCST004620	AF	Sum basophil neutrophil counts	Inverse variance weighted	108	-0.000349238	0.00889798	0.968692	-0.0177893	0.0170908
ebi-a-GCST006414	ebi-a-GCST004621	AF	Sum basophil neutrophil counts	MR Egger	108	-0.000718086	0.0176242	0.967576	-0.0352614	0.0338253	0.989457
ebi-a-GCST006414	ebi-a-GCST004621	AF	Sum basophil neutrophil counts	Weighted median	108	-0.000509836	0.0100358	0.959483	-0.02018	0.0191603
ebi-a-GCST006414	ebi-a-GCST004621	AF	Sum basophil neutrophil counts	Inverse variance weighted	108	-0.00338238	0.00897029	0.706126	-0.0209641	0.0141994
ebi-a-GCST006414	ebi-a-GCST004622	AF	Reticulocyte count	MR Egger	108	0.0041756	0.0166003	0.801885	-0.028361	0.0367122	0.989457
ebi-a-GCST006414	ebi-a-GCST004622	AF	Reticulocyte count	Weighted median	108	-0.00592183	0.0103504	0.56723	-0.0262086	0.0143649
ebi-a-GCST006414	ebi-a-GCST004622	AF	Reticulocyte count	Inverse variance weighted	108	0.00714779	0.0084496	0.397591	-0.00941343	0.023709
ebi-a-GCST006414	ebi-a-GCST004623	AF	Neutrophil percentage of granulocytes	MR Egger	108	0.0118769	0.0163584	0.469413	-0.0201856	0.0439394	0.989457
ebi-a-GCST006414	ebi-a-GCST004623	AF	Neutrophil percentage of granulocytes	Weighted median	108	0.0100037	0.00999549	0.316913	-0.00958746	0.0295949
ebi-a-GCST006414	ebi-a-GCST004623	AF	Neutrophil percentage of granulocytes	Inverse variance weighted	108	0.0142042	0.00832762	0.0880694	-0.00211796	0.0305263
ebi-a-GCST006414	ebi-a-GCST004624	AF	Sum eosinophil basophil counts	MR Egger	108	-0.0149197	0.0141671	0.294679	-0.0426873	0.0128478	0.989457
ebi-a-GCST006414	ebi-a-GCST004624	AF	Sum eosinophil basophil counts	Weighted median	108	-0.0123029	0.00949981	0.195296	-0.0309226	0.0063167
ebi-a-GCST006414	ebi-a-GCST004624	AF	Sum eosinophil basophil counts	Inverse variance weighted	108	-0.0153248	0.00721011	0.0335479	-0.0294566	-0.00119302
ebi-a-GCST006414	ebi-a-GCST004625	AF	Monocyte count	MR Egger	108	-0.00526963	0.0158439	0.740096	-0.0363237	0.0257845	0.989457
ebi-a-GCST006414	ebi-a-GCST004625	AF	Monocyte count	Weighted median	108	-0.0141669	0.00983551	0.149759	-0.0334445	0.00511071
ebi-a-GCST006414	ebi-a-GCST004625	AF	Monocyte count	Inverse variance weighted	108	-0.00594452	0.00806337	0.460986	-0.0217487	0.00985969
ebi-a-GCST006414	ebi-a-GCST004626	AF	Myeloid white cell count	MR Egger	108	-0.00395628	0.0169013	0.815373	-0.0370828	0.0291702	0.989457
ebi-a-GCST006414	ebi-a-GCST004626	AF	Myeloid white cell count	Weighted median	108	-0.00223526	0.0103572	0.829131	-0.0225355	0.0180649
ebi-a-GCST006414	ebi-a-GCST004626	AF	Myeloid white cell count	Inverse variance weighted	108	-0.00212057	0.00860451	0.805335	-0.0189854	0.0147443
ebi-a-GCST006414	ebi-a-GCST004627	AF	Lymphocyte counts	MR Egger	108	-0.0132725	0.0154104	0.391033	-0.0434768	0.0169318	0.989457
ebi-a-GCST006414	ebi-a-GCST004627	AF	Lymphocyte counts	Weighted median	108	-0.0176145	0.00970957	0.0696562	-0.0366453	0.00141624
ebi-a-GCST006414	ebi-a-GCST004627	AF	Lymphocyte counts	Inverse variance weighted	108	-0.0105957	0.00784566	0.176851	-0.0259732	0.00478183
ebi-a-GCST006414	ebi-a-GCST004628	AF	Immature fraction of reticulocytes	MR Egger	108	7.66312e-05	0.0152496	0.996	-0.0298126	0.0299658	0.989457
ebi-a-GCST006414	ebi-a-GCST004628	AF	Immature fraction of reticulocytes	Weighted median	108	0.00814885	0.00898769	0.364583	-0.00946703	0.0257647
ebi-a-GCST006414	ebi-a-GCST004628	AF	Immature fraction of reticulocytes	Inverse variance weighted	108	-0.00126276	0.007761	0.87075	-0.0164743	0.0139488
ebi-a-GCST006414	ebi-a-GCST004629	AF	Neutrophil count	MR Egger	108	-0.00215342	0.0176224	0.902974	-0.0366932	0.0323864	0.989457
ebi-a-GCST006414	ebi-a-GCST004629	AF	Neutrophil count	Weighted median	108	-0.000491823	0.00980303	0.959986	-0.0197058	0.0187221
ebi-a-GCST006414	ebi-a-GCST004629	AF	Neutrophil count	Inverse variance weighted	108	-7.13973e-05	0.00897152	0.99365	-0.0176556	0.0175128
ebi-a-GCST006414	ebi-a-GCST004630	AF	Mean corpuscular hemoglobin	MR Egger	108	0.00540088	0.0151757	0.72263	-0.0243434	0.0351452	0.989457
ebi-a-GCST006414	ebi-a-GCST004630	AF	Mean corpuscular hemoglobin	Weighted median	108	0.0051643	0.0102161	0.613204	-0.0148593	0.0251879
ebi-a-GCST006414	ebi-a-GCST004630	AF	Mean corpuscular hemoglobin	Inverse variance weighted	108	0.0022123	0.00772536	0.774596	-0.0129294	0.017354
ebi-a-GCST006414	ebi-a-GCST004631	AF	Basophil percentage of white cells	MR Egger	108	-0.0111956	0.0120169	0.353633	-0.0347486	0.0123575	0.989457
ebi-a-GCST006414	ebi-a-GCST004631	AF	Basophil percentage of white cells	Weighted median	108	-0.00652976	0.00993683	0.511099	-0.0260059	0.0129464
ebi-a-GCST006414	ebi-a-GCST004631	AF	Basophil percentage of white cells	Inverse variance weighted	108	-0.00787092	0.00611937	0.198363	-0.0198649	0.00412305
ebi-a-GCST006414	ebi-a-GCST004632	AF	Lymphocyte percentage of white cells	MR Egger	108	-0.0072919	0.0145885	0.618224	-0.0358853	0.0213015	0.989457
ebi-a-GCST006414	ebi-a-GCST004632	AF	Lymphocyte percentage of white cells	Weighted median	108	-0.0123455	0.00946665	0.1922	-0.0309001	0.00620919
ebi-a-GCST006414	ebi-a-GCST004632	AF	Lymphocyte percentage of white cells	Inverse variance weighted	108	-0.00731003	0.00742607	0.324931	-0.0218651	0.00724506
ebi-a-GCST006414	ebi-a-GCST004633	AF	Neutrophil percentage of white cells	MR Egger	108	0.00940146	0.0164153	0.568043	-0.0227725	0.0415754	0.989457
ebi-a-GCST006414	ebi-a-GCST004633	AF	Neutrophil percentage of white cells	Weighted median	108	0.0114302	0.00951966	0.229869	-0.00722832	0.0300887
ebi-a-GCST006414	ebi-a-GCST004633	AF	Neutrophil percentage of white cells	Inverse variance weighted	108	0.00882327	0.00835621	0.291017	-0.0075549	0.0252014
ebi-a-GCST006414	ebi-a-GCST004634	AF	Basophil percentage of granulocytes	MR Egger	108	-0.013032	0.0130036	0.318535	-0.038519	0.012455	0.989457
ebi-a-GCST006414	ebi-a-GCST004634	AF	Basophil percentage of granulocytes	Weighted median	108	-0.0102889	0.0102884	0.317289	-0.0304542	0.00987641
ebi-a-GCST006414	ebi-a-GCST004634	AF	Basophil percentage of granulocytes	Inverse variance weighted	108	-0.0100542	0.0066216	0.128916	-0.0230325	0.00292417
ebi-a-GCST006414	Height	AF	Height	MR Egger	11	-0.0141344	0.0284027	0.630669	-0.0698037	0.041535	0.995927
ebi-a-GCST006414	Height	AF	Height	Weighted median	11	-0.0050816	0.00485368	0.295118	-0.0145948	0.0044316
ebi-a-GCST006414	Height	AF	Height	Inverse variance weighted	11	0.00675145	0.0198022	0.733145	-0.0320608	0.0455637
ebi-a-GCST006414	BUN	AF	BUN	MR Egger	107	-0.00357077	0.00284918	0.212894	-0.00915515	0.00201362	0.989502
ebi-a-GCST006414	BUN	AF	BUN	Weighted median	107	-0.00196833	0.00126191	0.118807	-0.00444167	0.000505016
ebi-a-GCST006414	BUN	AF	BUN	Inverse variance weighted	107	0.000604398	0.00148331	0.683666	-0.00230289	0.00351169
ebi-a-GCST006414	eGFRcrea	AF	eGFRcrea	MR Egger	106	-0.00108637	0.0018388	0.555934	-0.00469042	0.00251768	0.989499
ebi-a-GCST006414	eGFRcrea	AF	eGFRcrea	Weighted median	106	-0.00161959	0.000765902	0.0344631	-0.00312075	-0.000118417
ebi-a-GCST006414	eGFRcrea	AF	eGFRcrea	Inverse variance weighted	106	-0.00112712	0.000990748	0.255268	-0.00306899	0.000814745
ebi-a-GCST006414	eGFRcys	AF	eGFRcys	MR Egger	104	0.000436146	0.00292525	0.881771	-0.00529734	0.00616964	0.989698
ebi-a-GCST006414	eGFRcys	AF	eGFRcys	Weighted median	104	-0.00163627	0.00131836	0.214552	-0.00422025	0.000947709
ebi-a-GCST006414	eGFRcys	AF	eGFRcys	Inverse variance weighted	104	-0.00235759	0.00149865	0.115686	-0.00529495	0.000579769

## Sheet: S5
id_exposure	id_outcome	exposure	outcome	method	pval	PFDR	evidence
ieu-b-38	ebi-a-GCST006910	systolic blood pressure	CES	Inverse variance weighted	1.7781e-05	0.000403777	TRUE
ieu-b-38	ebi-a-GCST006909	systolic blood pressure	SVS	Inverse variance weighted	6.95485e-17	3.44581e-15	TRUE
ieu-b-38	ebi-a-GCST006908	systolic blood pressure	AIS	Inverse variance weighted	9.47109e-43	2.58087e-40	TRUE
ieu-b-38	ebi-a-GCST006907	systolic blood pressure	LAS	Inverse variance weighted	1.65263e-27	1.28669e-25	TRUE
ieu-b-38	ebi-a-GCST006906	systolic blood pressure	AS	Inverse variance weighted	8.10103e-42	1.47169e-39	TRUE
ieu-b-39	ebi-a-GCST006910	diastolic blood pressure	CES	Inverse variance weighted	3.19145e-06	9.663e-05	TRUE
ieu-b-39	ebi-a-GCST006909	diastolic blood pressure	SVS	Inverse variance weighted	1.00723e-13	4.57449e-12	TRUE
ieu-b-39	ebi-a-GCST006908	diastolic blood pressure	AIS	Inverse variance weighted	2.78603e-33	3.03677e-31	TRUE
ieu-b-39	ebi-a-GCST006907	diastolic blood pressure	LAS	Inverse variance weighted	2.19891e-12	9.21849e-11	TRUE
ieu-b-39	ebi-a-GCST006906	diastolic blood pressure	AS	Inverse variance weighted	3.67481e-35	5.00693e-33	TRUE
ukb-b-15892	ebi-a-GCST006910	Pulse rate	CES	Inverse variance weighted	0.00997447	0.0543608	FALSE
ukb-b-15892	ebi-a-GCST006909	Pulse rate	SVS	Inverse variance weighted	0.218224	0.438863	FALSE
ukb-b-15892	ebi-a-GCST006908	Pulse rate	AIS	Inverse variance weighted	0.0254678	0.10058	FALSE
ukb-b-15892	ebi-a-GCST006907	Pulse rate	LAS	Inverse variance weighted	0.150405	0.348812	FALSE
ukb-b-15892	ebi-a-GCST006906	Pulse rate	AS	Inverse variance weighted	0.160536	0.368287	FALSE
ukb-b-19657	ebi-a-GCST006910	Forced expiratory volume in 1-second (FEV1)	CES	Inverse variance weighted	0.606008	0.798879	FALSE
ukb-b-19657	ebi-a-GCST006909	Forced expiratory volume in 1-second (FEV1)	SVS	Inverse variance weighted	0.0190747	0.086043	FALSE
ukb-b-19657	ebi-a-GCST006908	Forced expiratory volume in 1-second (FEV1)	AIS	Inverse variance weighted	0.0113046	0.05943	FALSE
ukb-b-19657	ebi-a-GCST006907	Forced expiratory volume in 1-second (FEV1)	LAS	Inverse variance weighted	0.00561974	0.0362762	TRUE
ukb-b-19657	ebi-a-GCST006906	Forced expiratory volume in 1-second (FEV1)	AS	Inverse variance weighted	0.00559589	0.0362762	TRUE
ukb-b-7953	ebi-a-GCST006910	Forced vital capacity (FVC)	CES	Inverse variance weighted	0.821596	0.932252	FALSE
ukb-b-7953	ebi-a-GCST006909	Forced vital capacity (FVC)	SVS	Inverse variance weighted	0.0022365	0.0199818	TRUE
ukb-b-7953	ebi-a-GCST006908	Forced vital capacity (FVC)	AIS	Inverse variance weighted	0.032416	0.117778	FALSE
ukb-b-7953	ebi-a-GCST006907	Forced vital capacity (FVC)	LAS	Inverse variance weighted	0.00213271	0.0194615	TRUE
ukb-b-7953	ebi-a-GCST006906	Forced vital capacity (FVC)	AS	Inverse variance weighted	0.0337754	0.121103	FALSE
ukb-b-16881	ebi-a-GCST006910	Sitting height	CES	Inverse variance weighted	0.00131927	0.0144362	TRUE
ukb-b-16881	ebi-a-GCST006909	Sitting height	SVS	Inverse variance weighted	9.90038e-05	0.00186059	TRUE
ukb-b-16881	ebi-a-GCST006908	Sitting height	AIS	Inverse variance weighted	0.256314	0.491871	FALSE
ukb-b-16881	ebi-a-GCST006907	Sitting height	LAS	Inverse variance weighted	0.00938398	0.0521864	FALSE
ukb-b-16881	ebi-a-GCST006906	Sitting height	AS	Inverse variance weighted	0.169046	0.376042	FALSE
ukb-b-11842	ebi-a-GCST006910	Weight	CES	Inverse variance weighted	0.00132448	0.0144362	TRUE
ukb-b-11842	ebi-a-GCST006909	Weight	SVS	Inverse variance weighted	0.708591	0.858183	FALSE
ukb-b-11842	ebi-a-GCST006908	Weight	AIS	Inverse variance weighted	0.00537197	0.035704	TRUE
ukb-b-11842	ebi-a-GCST006907	Weight	LAS	Inverse variance weighted	0.104164	0.264365	FALSE
ukb-b-11842	ebi-a-GCST006906	Weight	AS	Inverse variance weighted	0.00463511	0.032807	TRUE
ieu-b-40	ebi-a-GCST006910	body mass index	CES	Inverse variance weighted	0.0337464	0.121103	FALSE
ieu-b-40	ebi-a-GCST006909	body mass index	SVS	Inverse variance weighted	0.167469	0.375599	FALSE
ieu-b-40	ebi-a-GCST006908	body mass index	AIS	Inverse variance weighted	0.00011018	0.00200161	TRUE
ieu-b-40	ebi-a-GCST006907	body mass index	LAS	Inverse variance weighted	0.00250965	0.0220606	TRUE
ieu-b-40	ebi-a-GCST006906	body mass index	AS	Inverse variance weighted	3.5382e-05	0.000771327	TRUE
ukb-b-16446	ebi-a-GCST006910	Basal metabolic rate	CES	Inverse variance weighted	0.0206938	0.0895087	FALSE
ukb-b-16446	ebi-a-GCST006909	Basal metabolic rate	SVS	Inverse variance weighted	0.0108285	0.0578583	FALSE
ukb-b-16446	ebi-a-GCST006908	Basal metabolic rate	AIS	Inverse variance weighted	0.849956	0.93581	FALSE
ukb-b-16446	ebi-a-GCST006907	Basal metabolic rate	LAS	Inverse variance weighted	0.131566	0.31545	FALSE
ukb-b-16446	ebi-a-GCST006906	Basal metabolic rate	AS	Inverse variance weighted	0.689193	0.852922	FALSE
ukb-b-9405	ebi-a-GCST006910	Waist circumference	CES	Inverse variance weighted	0.0029014	0.0226903	TRUE
ukb-b-9405	ebi-a-GCST006909	Waist circumference	SVS	Inverse variance weighted	0.102071	0.262398	FALSE
ukb-b-9405	ebi-a-GCST006908	Waist circumference	AIS	Inverse variance weighted	1.06951e-07	3.64302e-06	TRUE
ukb-b-9405	ebi-a-GCST006907	Waist circumference	LAS	Inverse variance weighted	0.000384003	0.0053662	TRUE
ukb-b-9405	ebi-a-GCST006906	Waist circumference	AS	Inverse variance weighted	2.05336e-07	6.58285e-06	TRUE
ukb-b-15590	ebi-a-GCST006910	Hip circumference	CES	Inverse variance weighted	4.4049e-05	0.000923334	TRUE
ukb-b-15590	ebi-a-GCST006909	Hip circumference	SVS	Inverse variance weighted	0.903383	0.958945	FALSE
ukb-b-15590	ebi-a-GCST006908	Hip circumference	AIS	Inverse variance weighted	0.0322675	0.117778	FALSE
ukb-b-15590	ebi-a-GCST006907	Hip circumference	LAS	Inverse variance weighted	0.973189	0.983857	FALSE
ukb-b-15590	ebi-a-GCST006906	Hip circumference	AS	Inverse variance weighted	0.0200413	0.0873799	FALSE
ukb-b-17409	ebi-a-GCST006910	Trunk fat-free mass	CES	Inverse variance weighted	0.0250981	0.099843	FALSE
ukb-b-17409	ebi-a-GCST006909	Trunk fat-free mass	SVS	Inverse variance weighted	0.00169534	0.0164993	TRUE
ukb-b-17409	ebi-a-GCST006908	Trunk fat-free mass	AIS	Inverse variance weighted	0.507995	0.713468	FALSE
ukb-b-17409	ebi-a-GCST006907	Trunk fat-free mass	LAS	Inverse variance weighted	0.0452537	0.151308	FALSE
ukb-b-17409	ebi-a-GCST006906	Trunk fat-free mass	AS	Inverse variance weighted	0.222116	0.443419	FALSE
ukb-b-13354	ebi-a-GCST006910	Whole body fat-free mass	CES	Inverse variance weighted	0.0154469	0.0743268	FALSE
ukb-b-13354	ebi-a-GCST006909	Whole body fat-free mass	SVS	Inverse variance weighted	0.00104284	0.0120925	TRUE
ukb-b-13354	ebi-a-GCST006908	Whole body fat-free mass	AIS	Inverse variance weighted	0.495636	0.707125	FALSE
ukb-b-13354	ebi-a-GCST006907	Whole body fat-free mass	LAS	Inverse variance weighted	0.0213022	0.09112	FALSE
ukb-b-13354	ebi-a-GCST006906	Whole body fat-free mass	AS	Inverse variance weighted	0.167268	0.375599	FALSE
ukb-b-16407	ebi-a-GCST006910	Trunk fat percentage	CES	Inverse variance weighted	0.0678229	0.203096	FALSE
ukb-b-16407	ebi-a-GCST006909	Trunk fat percentage	SVS	Inverse variance weighted	0.367244	0.617741	FALSE
ukb-b-16407	ebi-a-GCST006908	Trunk fat percentage	AIS	Inverse variance weighted	0.00565775	0.0362762	TRUE
ukb-b-16407	ebi-a-GCST006907	Trunk fat percentage	LAS	Inverse variance weighted	0.0162177	0.0766498	FALSE
ukb-b-16407	ebi-a-GCST006906	Trunk fat percentage	AS	Inverse variance weighted	0.00192692	0.0181064	TRUE
ukb-b-8909	ebi-a-GCST006910	Body fat percentage	CES	Inverse variance weighted	0.0041889	0.0300388	TRUE
ukb-b-8909	ebi-a-GCST006909	Body fat percentage	SVS	Inverse variance weighted	0.242478	0.470286	FALSE
ukb-b-8909	ebi-a-GCST006908	Body fat percentage	AIS	Inverse variance weighted	9.93004e-06	0.000245994	TRUE
ukb-b-8909	ebi-a-GCST006907	Body fat percentage	LAS	Inverse variance weighted	0.0059691	0.0378274	TRUE
ukb-b-8909	ebi-a-GCST006906	Body fat percentage	AS	Inverse variance weighted	3.94527e-06	0.000113167	TRUE
ukb-b-20044	ebi-a-GCST006910	Trunk fat mass	CES	Inverse variance weighted	0.00185071	0.0176954	TRUE
ukb-b-20044	ebi-a-GCST006909	Trunk fat mass	SVS	Inverse variance weighted	0.723849	0.87218	FALSE
ukb-b-20044	ebi-a-GCST006908	Trunk fat mass	AIS	Inverse variance weighted	7.38563e-05	0.0014908	TRUE
ukb-b-20044	ebi-a-GCST006907	Trunk fat mass	LAS	Inverse variance weighted	0.0268333	0.103717	FALSE
ukb-b-20044	ebi-a-GCST006906	Trunk fat mass	AS	Inverse variance weighted	0.00014651	0.00249525	TRUE
ukb-b-19393	ebi-a-GCST006910	Whole body fat mass	CES	Inverse variance weighted	0.000483185	0.0065834	TRUE
ukb-b-19393	ebi-a-GCST006909	Whole body fat mass	SVS	Inverse variance weighted	0.92061	0.960038	FALSE
ukb-b-19393	ebi-a-GCST006908	Whole body fat mass	AIS	Inverse variance weighted	8.65409e-06	0.000228387	TRUE
ukb-b-19393	ebi-a-GCST006907	Whole body fat mass	LAS	Inverse variance weighted	0.0140234	0.0682389	FALSE
ukb-b-19393	ebi-a-GCST006906	Whole body fat mass	AS	Inverse variance weighted	8.80022e-06	0.000228387	TRUE
ukb-b-14540	ebi-a-GCST006910	Whole body water mass	CES	Inverse variance weighted	0.0382573	0.132804	FALSE
ukb-b-14540	ebi-a-GCST006909	Whole body water mass	SVS	Inverse variance weighted	0.000817863	0.00990523	TRUE
ukb-b-14540	ebi-a-GCST006908	Whole body water mass	AIS	Inverse variance weighted	0.321166	0.562815	FALSE
ukb-b-14540	ebi-a-GCST006907	Whole body water mass	LAS	Inverse variance weighted	0.0227853	0.0940756	FALSE
ukb-b-14540	ebi-a-GCST006906	Whole body water mass	AS	Inverse variance weighted	0.112044	0.2814	FALSE
ukb-b-13378	ebi-a-GCST006910	Birth weight	CES	Inverse variance weighted	0.869825	0.940584	FALSE
ukb-b-13378	ebi-a-GCST006909	Birth weight	SVS	Inverse variance weighted	0.195571	0.412925	FALSE
ukb-b-13378	ebi-a-GCST006908	Birth weight	AIS	Inverse variance weighted	0.117291	0.290562	FALSE
ukb-b-13378	ebi-a-GCST006907	Birth weight	LAS	Inverse variance weighted	0.00656116	0.0401779	TRUE
ukb-b-13378	ebi-a-GCST006906	Birth weight	AS	Inverse variance weighted	0.320271	0.562815	FALSE
ukb-b-4616	ebi-a-GCST006910	Nap during day	CES	Inverse variance weighted	0.337045	0.581298	FALSE
ukb-b-4616	ebi-a-GCST006909	Nap during day	SVS	Inverse variance weighted	0.649742	0.82351	FALSE
ukb-b-4616	ebi-a-GCST006908	Nap during day	AIS	Inverse variance weighted	0.252488	0.487963	FALSE
ukb-b-4616	ebi-a-GCST006907	Nap during day	LAS	Inverse variance weighted	0.377853	0.627835	FALSE
ukb-b-4616	ebi-a-GCST006906	Nap during day	AS	Inverse variance weighted	0.367138	0.617741	FALSE
ukb-b-4956	ebi-a-GCST006910	Morning/evening person (chronotype)	CES	Inverse variance weighted	0.752262	0.893694	FALSE
ukb-b-4956	ebi-a-GCST006909	Morning/evening person (chronotype)	SVS	Inverse variance weighted	0.908416	0.958945	FALSE
ukb-b-4956	ebi-a-GCST006908	Morning/evening person (chronotype)	AIS	Inverse variance weighted	0.355804	0.60409	FALSE
ukb-b-4956	ebi-a-GCST006907	Morning/evening person (chronotype)	LAS	Inverse variance weighted	0.4226	0.671488	FALSE
ukb-b-4956	ebi-a-GCST006906	Morning/evening person (chronotype)	AS	Inverse variance weighted	0.724949	0.87218	FALSE
ukb-b-2772	ebi-a-GCST006910	Getting up in morning	CES	Inverse variance weighted	0.549877	0.744669	FALSE
ukb-b-2772	ebi-a-GCST006909	Getting up in morning	SVS	Inverse variance weighted	0.610193	0.798879	FALSE
ukb-b-2772	ebi-a-GCST006908	Getting up in morning	AIS	Inverse variance weighted	0.353611	0.602243	FALSE
ukb-b-2772	ebi-a-GCST006907	Getting up in morning	LAS	Inverse variance weighted	0.140512	0.328665	FALSE
ukb-b-2772	ebi-a-GCST006906	Getting up in morning	AS	Inverse variance weighted	0.432555	0.683312	FALSE
ukb-b-3957	ebi-a-GCST006910	Sleeplessness / insomnia	CES	Inverse variance weighted	0.963959	0.981977	FALSE
ukb-b-3957	ebi-a-GCST006909	Sleeplessness / insomnia	SVS	Inverse variance weighted	0.0611872	0.189472	FALSE
ukb-b-3957	ebi-a-GCST006908	Sleeplessness / insomnia	AIS	Inverse variance weighted	0.303002	0.541431	FALSE
ukb-b-3957	ebi-a-GCST006907	Sleeplessness / insomnia	LAS	Inverse variance weighted	0.41431	0.664115	FALSE
ukb-b-3957	ebi-a-GCST006906	Sleeplessness / insomnia	AS	Inverse variance weighted	0.319938	0.562815	FALSE
ukb-b-4424	ebi-a-GCST006910	Sleep duration	CES	Inverse variance weighted	0.829618	0.932252	FALSE
ukb-b-4424	ebi-a-GCST006909	Sleep duration	SVS	Inverse variance weighted	0.16083	0.368287	FALSE
ukb-b-4424	ebi-a-GCST006908	Sleep duration	AIS	Inverse variance weighted	0.253523	0.488234	FALSE
ukb-b-4424	ebi-a-GCST006907	Sleep duration	LAS	Inverse variance weighted	0.620929	0.804249	FALSE
ukb-b-4424	ebi-a-GCST006906	Sleep duration	AS	Inverse variance weighted	0.16672	0.375599	FALSE
ukb-b-5776	ebi-a-GCST006910	Daytime dozing / sleeping (narcolepsy)	CES	Inverse variance weighted	0.861587	0.940584	FALSE
ukb-b-5776	ebi-a-GCST006909	Daytime dozing / sleeping (narcolepsy)	SVS	Inverse variance weighted	0.959487	0.981133	FALSE
ukb-b-5776	ebi-a-GCST006908	Daytime dozing / sleeping (narcolepsy)	AIS	Inverse variance weighted	0.528599	0.731183	FALSE
ukb-b-5776	ebi-a-GCST006907	Daytime dozing / sleeping (narcolepsy)	LAS	Inverse variance weighted	0.0286382	0.10764	FALSE
ukb-b-5776	ebi-a-GCST006906	Daytime dozing / sleeping (narcolepsy)	AS	Inverse variance weighted	0.82491	0.932252	FALSE
ukb-b-16287	ebi-a-GCST006910	Mean time to correctly identify matches	CES	Inverse variance weighted	0.0994693	0.258685	FALSE
ukb-b-16287	ebi-a-GCST006909	Mean time to correctly identify matches	SVS	Inverse variance weighted	0.479971	0.704305	FALSE
ukb-b-16287	ebi-a-GCST006908	Mean time to correctly identify matches	AIS	Inverse variance weighted	0.207268	0.425217	FALSE
ukb-b-16287	ebi-a-GCST006907	Mean time to correctly identify matches	LAS	Inverse variance weighted	0.44294	0.690087	FALSE
ukb-b-16287	ebi-a-GCST006906	Mean time to correctly identify matches	AS	Inverse variance weighted	0.180946	0.39289	FALSE
ukb-b-5238	ebi-a-GCST006910	Fluid intelligence score	CES	Inverse variance weighted	0.715136	0.864188	FALSE
ukb-b-5238	ebi-a-GCST006909	Fluid intelligence score	SVS	Inverse variance weighted	0.283353	0.518971	FALSE
ukb-b-5238	ebi-a-GCST006908	Fluid intelligence score	AIS	Inverse variance weighted	0.143186	0.333489	FALSE
ukb-b-5238	ebi-a-GCST006907	Fluid intelligence score	LAS	Inverse variance weighted	0.0764729	0.220849	FALSE
ukb-b-5238	ebi-a-GCST006906	Fluid intelligence score	AS	Inverse variance weighted	0.019261	0.086043	FALSE
ieu-a-1239	ebi-a-GCST006910	Years of schooling	CES	Inverse variance weighted	0.00511	0.0348259	TRUE
ieu-a-1239	ebi-a-GCST006909	Years of schooling	SVS	Inverse variance weighted	0.000195032	0.00312624	TRUE
ieu-a-1239	ebi-a-GCST006908	Years of schooling	AIS	Inverse variance weighted	1.38839e-17	7.5667e-16	TRUE
ieu-a-1239	ebi-a-GCST006907	Years of schooling	LAS	Inverse variance weighted	3.71821e-08	1.35095e-06	TRUE
ieu-a-1239	ebi-a-GCST006906	Years of schooling	AS	Inverse variance weighted	2.76476e-21	1.67421e-19	TRUE
ukb-b-4711	ebi-a-GCST006910	Usual walking pace	CES	Inverse variance weighted	0.0686206	0.203251	FALSE
ukb-b-4711	ebi-a-GCST006909	Usual walking pace	SVS	Inverse variance weighted	0.259898	0.496577	FALSE
ukb-b-4711	ebi-a-GCST006908	Usual walking pace	AIS	Inverse variance weighted	0.0171575	0.0792444	FALSE
ukb-b-4711	ebi-a-GCST006907	Usual walking pace	LAS	Inverse variance weighted	0.428351	0.678637	FALSE
ukb-b-4711	ebi-a-GCST006906	Usual walking pace	AS	Inverse variance weighted	0.00147237	0.01486	TRUE
ebi-a-GCST006097	ebi-a-GCST006910	Moderate to vigorous physical activity levels	CES	Inverse variance weighted	0.489599	0.704515	FALSE
ebi-a-GCST006097	ebi-a-GCST006909	Moderate to vigorous physical activity levels	SVS	Inverse variance weighted	0.774022	0.899715	FALSE
ebi-a-GCST006097	ebi-a-GCST006908	Moderate to vigorous physical activity levels	AIS	Inverse variance weighted	0.422138	0.671488	FALSE
ebi-a-GCST006097	ebi-a-GCST006907	Moderate to vigorous physical activity levels	LAS	Inverse variance weighted	0.816345	0.928827	FALSE
ebi-a-GCST006097	ebi-a-GCST006906	Moderate to vigorous physical activity levels	AS	Inverse variance weighted	0.207537	0.425217	FALSE
ebi-a-GCST006099	ebi-a-GCST006910	Accelerometer-based physical activity measurement (average acceleration)	CES	Inverse variance weighted	0.436889	0.686622	FALSE
ebi-a-GCST006099	ebi-a-GCST006909	Accelerometer-based physical activity measurement (average acceleration)	SVS	Inverse variance weighted	0.519848	0.724596	FALSE
ebi-a-GCST006099	ebi-a-GCST006908	Accelerometer-based physical activity measurement (average acceleration)	AIS	Inverse variance weighted	0.644518	0.818793	FALSE
ebi-a-GCST006099	ebi-a-GCST006907	Accelerometer-based physical activity measurement (average acceleration)	LAS	Inverse variance weighted	0.0990608	0.258685	FALSE
ebi-a-GCST006099	ebi-a-GCST006906	Accelerometer-based physical activity measurement (average acceleration)	AS	Inverse variance weighted	0.52231	0.72617	FALSE
ieu-b-24	ebi-a-GCST006910	Age Of Smoking Initiation	CES	Inverse variance weighted	0.239024	0.46859	FALSE
ieu-b-24	ebi-a-GCST006909	Age Of Smoking Initiation	SVS	Inverse variance weighted	0.865084	0.940584	FALSE
ieu-b-24	ebi-a-GCST006908	Age Of Smoking Initiation	AIS	Inverse variance weighted	0.810695	0.924328	FALSE
ieu-b-24	ebi-a-GCST006907	Age Of Smoking Initiation	LAS	Inverse variance weighted	0.0342089	0.121855	FALSE
ieu-b-24	ebi-a-GCST006906	Age Of Smoking Initiation	AS	Inverse variance weighted	0.845206	0.934356	FALSE
ieu-b-25	ebi-a-GCST006910	Cigarettes per Day	CES	Inverse variance weighted	0.939086	0.970193	FALSE
ieu-b-25	ebi-a-GCST006909	Cigarettes per Day	SVS	Inverse variance weighted	0.199477	0.418134	FALSE
ieu-b-25	ebi-a-GCST006908	Cigarettes per Day	AIS	Inverse variance weighted	0.397322	0.64261	FALSE
ieu-b-25	ebi-a-GCST006907	Cigarettes per Day	LAS	Inverse variance weighted	0.4567	0.691755	FALSE
ieu-b-25	ebi-a-GCST006906	Cigarettes per Day	AS	Inverse variance weighted	0.104291	0.264365	FALSE
ieu-b-73	ebi-a-GCST006910	Alcoholic drinks per week	CES	Inverse variance weighted	0.658344	0.830549	FALSE
ieu-b-73	ebi-a-GCST006909	Alcoholic drinks per week	SVS	Inverse variance weighted	0.228592	0.451387	FALSE
ieu-b-73	ebi-a-GCST006908	Alcoholic drinks per week	AIS	Inverse variance weighted	0.299817	0.537501	FALSE
ieu-b-73	ebi-a-GCST006907	Alcoholic drinks per week	LAS	Inverse variance weighted	0.0808326	0.227033	FALSE
ieu-b-73	ebi-a-GCST006906	Alcoholic drinks per week	AS	Inverse variance weighted	0.29704	0.536049	FALSE
ukb-b-2134	ebi-a-GCST006910	Past tobacco smoking	CES	Inverse variance weighted	0.45229	0.691755	FALSE
ukb-b-2134	ebi-a-GCST006909	Past tobacco smoking	SVS	Inverse variance weighted	0.0284618	0.10764	FALSE
ukb-b-2134	ebi-a-GCST006908	Past tobacco smoking	AIS	Inverse variance weighted	0.0261041	0.101619	FALSE
ukb-b-2134	ebi-a-GCST006907	Past tobacco smoking	LAS	Inverse variance weighted	0.0495615	0.16078	FALSE
ukb-b-2134	ebi-a-GCST006906	Past tobacco smoking	AS	Inverse variance weighted	0.0155472	0.0743268	FALSE
ukb-b-223	ebi-a-GCST006910	Current tobacco smoking	CES	Inverse variance weighted	0.590075	0.784367	FALSE
ukb-b-223	ebi-a-GCST006909	Current tobacco smoking	SVS	Inverse variance weighted	0.0378825	0.132346	FALSE
ukb-b-223	ebi-a-GCST006908	Current tobacco smoking	AIS	Inverse variance weighted	0.535885	0.735661	FALSE
ukb-b-223	ebi-a-GCST006907	Current tobacco smoking	LAS	Inverse variance weighted	0.125851	0.304839	FALSE
ukb-b-223	ebi-a-GCST006906	Current tobacco smoking	AS	Inverse variance weighted	0.780371	0.902217	FALSE
ukb-b-5779	ebi-a-GCST006910	Alcohol intake frequency.	CES	Inverse variance weighted	0.5875	0.782855	FALSE
ukb-b-5779	ebi-a-GCST006909	Alcohol intake frequency.	SVS	Inverse variance weighted	0.0277327	0.106439	FALSE
ukb-b-5779	ebi-a-GCST006908	Alcohol intake frequency.	AIS	Inverse variance weighted	0.0841512	0.230464	FALSE
ukb-b-5779	ebi-a-GCST006907	Alcohol intake frequency.	LAS	Inverse variance weighted	0.894299	0.955672	FALSE
ukb-b-5779	ebi-a-GCST006906	Alcohol intake frequency.	AS	Inverse variance weighted	0.0635845	0.195113	FALSE
ukb-b-5192	ebi-a-GCST006910	Time spent watching television (TV)	CES	Inverse variance weighted	0.824701	0.932252	FALSE
ukb-b-5192	ebi-a-GCST006909	Time spent watching television (TV)	SVS	Inverse variance weighted	0.00781018	0.0462668	TRUE
ukb-b-5192	ebi-a-GCST006908	Time spent watching television (TV)	AIS	Inverse variance weighted	0.012225	0.061125	FALSE
ukb-b-5192	ebi-a-GCST006907	Time spent watching television (TV)	LAS	Inverse variance weighted	0.000810033	0.00990523	TRUE
ukb-b-5192	ebi-a-GCST006906	Time spent watching television (TV)	AS	Inverse variance weighted	0.00852265	0.0492397	TRUE
ukb-b-4522	ebi-a-GCST006910	Time spent using computer	CES	Inverse variance weighted	0.968229	0.982653	FALSE
ukb-b-4522	ebi-a-GCST006909	Time spent using computer	SVS	Inverse variance weighted	0.172446	0.381101	FALSE
ukb-b-4522	ebi-a-GCST006908	Time spent using computer	AIS	Inverse variance weighted	0.178126	0.388315	FALSE
ukb-b-4522	ebi-a-GCST006907	Time spent using computer	LAS	Inverse variance weighted	0.753724	0.893694	FALSE
ukb-b-4522	ebi-a-GCST006906	Time spent using computer	AS	Inverse variance weighted	0.0400391	0.13811	FALSE
ukb-b-3793	ebi-a-GCST006910	Time spent driving	CES	Inverse variance weighted	0.999109	0.999109	FALSE
ukb-b-3793	ebi-a-GCST006909	Time spent driving	SVS	Inverse variance weighted	0.500198	0.710028	FALSE
ukb-b-3793	ebi-a-GCST006908	Time spent driving	AIS	Inverse variance weighted	0.486001	0.704305	FALSE
ukb-b-3793	ebi-a-GCST006907	Time spent driving	LAS	Inverse variance weighted	0.704383	0.858183	FALSE
ukb-b-3793	ebi-a-GCST006906	Time spent driving	AS	Inverse variance weighted	0.370429	0.62118	FALSE
ukb-d-30890_irnt	ebi-a-GCST006910	Vitamin D	CES	Inverse variance weighted	0.388751	0.637168	FALSE
ukb-d-30890_irnt	ebi-a-GCST006909	Vitamin D	SVS	Inverse variance weighted	0.403945	0.651331	FALSE
ukb-d-30890_irnt	ebi-a-GCST006908	Vitamin D	AIS	Inverse variance weighted	0.569723	0.764776	FALSE
ukb-d-30890_irnt	ebi-a-GCST006907	Vitamin D	LAS	Inverse variance weighted	0.897136	0.956828	FALSE
ukb-d-30890_irnt	ebi-a-GCST006906	Vitamin D	AS	Inverse variance weighted	0.840588	0.932417	FALSE
ukb-d-30860_irnt	ebi-a-GCST006910	Total protein	CES	Inverse variance weighted	0.978975	0.986213	FALSE
ukb-d-30860_irnt	ebi-a-GCST006909	Total protein	SVS	Inverse variance weighted	0.921284	0.960038	FALSE
ukb-d-30860_irnt	ebi-a-GCST006908	Total protein	AIS	Inverse variance weighted	0.904519	0.958945	FALSE
ukb-d-30860_irnt	ebi-a-GCST006907	Total protein	LAS	Inverse variance weighted	0.275777	0.514721	FALSE
ukb-d-30860_irnt	ebi-a-GCST006906	Total protein	AS	Inverse variance weighted	0.689768	0.852922	FALSE
ukb-d-30600_irnt	ebi-a-GCST006910	Albumin	CES	Inverse variance weighted	0.135104	0.320137	FALSE
ukb-d-30600_irnt	ebi-a-GCST006909	Albumin	SVS	Inverse variance weighted	0.48177	0.704305	FALSE
ukb-d-30600_irnt	ebi-a-GCST006908	Albumin	AIS	Inverse variance weighted	0.386962	0.637168	FALSE
ukb-d-30600_irnt	ebi-a-GCST006907	Albumin	LAS	Inverse variance weighted	0.837181	0.932417	FALSE
ukb-d-30600_irnt	ebi-a-GCST006906	Albumin	AS	Inverse variance weighted	0.93993	0.970193	FALSE
ukb-d-30840_irnt	ebi-a-GCST006910	Total bilirubin	CES	Inverse variance weighted	0.701708	0.857468	FALSE
ukb-d-30840_irnt	ebi-a-GCST006909	Total bilirubin	SVS	Inverse variance weighted	0.388934	0.637168	FALSE
ukb-d-30840_irnt	ebi-a-GCST006908	Total bilirubin	AIS	Inverse variance weighted	0.960629	0.981133	FALSE
ukb-d-30840_irnt	ebi-a-GCST006907	Total bilirubin	LAS	Inverse variance weighted	0.606947	0.798879	FALSE
ukb-d-30840_irnt	ebi-a-GCST006906	Total bilirubin	AS	Inverse variance weighted	0.831529	0.932417	FALSE
ukb-d-30660_irnt	ebi-a-GCST006910	Direct bilirubin	CES	Inverse variance weighted	0.447184	0.690087	FALSE
ukb-d-30660_irnt	ebi-a-GCST006909	Direct bilirubin	SVS	Inverse variance weighted	0.329101	0.571569	FALSE
ukb-d-30660_irnt	ebi-a-GCST006908	Direct bilirubin	AIS	Inverse variance weighted	0.965771	0.981987	FALSE
ukb-d-30660_irnt	ebi-a-GCST006907	Direct bilirubin	LAS	Inverse variance weighted	0.464094	0.700641	FALSE
ukb-d-30660_irnt	ebi-a-GCST006906	Direct bilirubin	AS	Inverse variance weighted	0.775901	0.899715	FALSE
ebi-a-GCST90002232	ebi-a-GCST006910	Fasting glucose	CES	Inverse variance weighted	0.273522	0.512266	FALSE
ebi-a-GCST90002232	ebi-a-GCST006909	Fasting glucose	SVS	Inverse variance weighted	0.213779	0.43312	FALSE
ebi-a-GCST90002232	ebi-a-GCST006908	Fasting glucose	AIS	Inverse variance weighted	0.0257156	0.100827	FALSE
ebi-a-GCST90002232	ebi-a-GCST006907	Fasting glucose	LAS	Inverse variance weighted	0.00770165	0.0461253	TRUE
ebi-a-GCST90002232	ebi-a-GCST006906	Fasting glucose	AS	Inverse variance weighted	0.087797	0.235711	FALSE
ebi-a-GCST90002238	ebi-a-GCST006910	Fasting insulin	CES	Inverse variance weighted	0.642639	0.818314	FALSE
ebi-a-GCST90002238	ebi-a-GCST006909	Fasting insulin	SVS	Inverse variance weighted	0.0374813	0.131789	FALSE
ebi-a-GCST90002238	ebi-a-GCST006908	Fasting insulin	AIS	Inverse variance weighted	0.226108	0.44974	FALSE
ebi-a-GCST90002238	ebi-a-GCST006907	Fasting insulin	LAS	Inverse variance weighted	0.483366	0.704305	FALSE
ebi-a-GCST90002238	ebi-a-GCST006906	Fasting insulin	AS	Inverse variance weighted	0.140017	0.328665	FALSE
ebi-a-GCST90002244	ebi-a-GCST006910	Glycated hemoglobin levels	CES	Inverse variance weighted	0.293423	0.532601	FALSE
ebi-a-GCST90002244	ebi-a-GCST006909	Glycated hemoglobin levels	SVS	Inverse variance weighted	0.271622	0.512229	FALSE
ebi-a-GCST90002244	ebi-a-GCST006908	Glycated hemoglobin levels	AIS	Inverse variance weighted	0.601775	0.796038	FALSE
ebi-a-GCST90002244	ebi-a-GCST006907	Glycated hemoglobin levels	LAS	Inverse variance weighted	0.11974	0.295287	FALSE
ebi-a-GCST90002244	ebi-a-GCST006906	Glycated hemoglobin levels	AS	Inverse variance weighted	0.696422	0.852922	FALSE
ieu-b-107	ebi-a-GCST006910	apolipoprotein A-I	CES	Inverse variance weighted	0.0723075	0.210736	FALSE
ieu-b-107	ebi-a-GCST006909	apolipoprotein A-I	SVS	Inverse variance weighted	0.00511206	0.0348259	TRUE
ieu-b-107	ebi-a-GCST006908	apolipoprotein A-I	AIS	Inverse variance weighted	0.0119231	0.0604401	FALSE
ieu-b-107	ebi-a-GCST006907	apolipoprotein A-I	LAS	Inverse variance weighted	0.0164551	0.0766498	FALSE
ieu-b-107	ebi-a-GCST006906	apolipoprotein A-I	AS	Inverse variance weighted	0.00667077	0.0403952	TRUE
ieu-b-108	ebi-a-GCST006910	apolipoprotein B	CES	Inverse variance weighted	0.581285	0.778379	FALSE
ieu-b-108	ebi-a-GCST006909	apolipoprotein B	SVS	Inverse variance weighted	0.27888	0.516972	FALSE
ieu-b-108	ebi-a-GCST006908	apolipoprotein B	AIS	Inverse variance weighted	0.00299316	0.0226903	TRUE
ieu-b-108	ebi-a-GCST006907	apolipoprotein B	LAS	Inverse variance weighted	1.15352e-05	0.000273334	TRUE
ieu-b-108	ebi-a-GCST006906	apolipoprotein B	AS	Inverse variance weighted	0.00402505	0.0292487	TRUE
ieu-b-109	ebi-a-GCST006910	HDL cholesterol	CES	Inverse variance weighted	0.0769932	0.220849	FALSE
ieu-b-109	ebi-a-GCST006909	HDL cholesterol	SVS	Inverse variance weighted	0.00278993	0.0226903	TRUE
ieu-b-109	ebi-a-GCST006908	HDL cholesterol	AIS	Inverse variance weighted	0.00991831	0.0543608	FALSE
ieu-b-109	ebi-a-GCST006907	HDL cholesterol	LAS	Inverse variance weighted	0.00612613	0.0383763	TRUE
ieu-b-109	ebi-a-GCST006906	HDL cholesterol	AS	Inverse variance weighted	0.00858306	0.0492397	TRUE
ieu-b-110	ebi-a-GCST006910	LDL cholesterol	CES	Inverse variance weighted	0.909136	0.958945	FALSE
ieu-b-110	ebi-a-GCST006909	LDL cholesterol	SVS	Inverse variance weighted	0.801646	0.91816	FALSE
ieu-b-110	ebi-a-GCST006908	LDL cholesterol	AIS	Inverse variance weighted	0.0916448	0.244835	FALSE
ieu-b-110	ebi-a-GCST006907	LDL cholesterol	LAS	Inverse variance weighted	0.000366609	0.00525795	TRUE
ieu-b-110	ebi-a-GCST006906	LDL cholesterol	AS	Inverse variance weighted	0.126798	0.305773	FALSE
ieu-b-111	ebi-a-GCST006910	triglycerides	CES	Inverse variance weighted	0.323978	0.565924	FALSE
ieu-b-111	ebi-a-GCST006909	triglycerides	SVS	Inverse variance weighted	0.0231351	0.0944145	FALSE
ieu-b-111	ebi-a-GCST006908	triglycerides	AIS	Inverse variance weighted	0.0438648	0.14757	FALSE
ieu-b-111	ebi-a-GCST006907	triglycerides	LAS	Inverse variance weighted	0.0014613	0.01486	TRUE
ieu-b-111	ebi-a-GCST006906	triglycerides	AS	Inverse variance weighted	0.0802796	0.227033	FALSE
ukb-d-30790_irnt	ebi-a-GCST006910	Lipoprotein A	CES	Inverse variance weighted	0.0233881	0.0944188	FALSE
ukb-d-30790_irnt	ebi-a-GCST006909	Lipoprotein A	SVS	Inverse variance weighted	0.90851	0.958945	FALSE
ukb-d-30790_irnt	ebi-a-GCST006908	Lipoprotein A	AIS	Inverse variance weighted	0.00293291	0.0226903	TRUE
ukb-d-30790_irnt	ebi-a-GCST006907	Lipoprotein A	LAS	Inverse variance weighted	2.31146e-09	8.9982e-08	TRUE
ukb-d-30790_irnt	ebi-a-GCST006906	Lipoprotein A	AS	Inverse variance weighted	0.0115724	0.0600663	FALSE
ukb-d-30800_irnt	ebi-a-GCST006910	Oestradiol	CES	Wald ratio	0.0118929	0.0604401	FALSE
ukb-d-30800_irnt	ebi-a-GCST006909	Oestradiol	SVS	Wald ratio	0.61107	0.798879	FALSE
ukb-d-30800_irnt	ebi-a-GCST006908	Oestradiol	AIS	Wald ratio	0.260589	0.496577	FALSE
ukb-d-30800_irnt	ebi-a-GCST006907	Oestradiol	LAS	Wald ratio	0.352676	0.602243	FALSE
ukb-d-30800_irnt	ebi-a-GCST006906	Oestradiol	AS	Wald ratio	0.263985	0.499555	FALSE
ukb-d-30770_irnt	ebi-a-GCST006910	IGF-1	CES	Inverse variance weighted	0.476452	0.704305	FALSE
ukb-d-30770_irnt	ebi-a-GCST006909	IGF-1	SVS	Inverse variance weighted	0.855909	0.938572	FALSE
ukb-d-30770_irnt	ebi-a-GCST006908	IGF-1	AIS	Inverse variance weighted	0.878871	0.942884	FALSE
ukb-d-30770_irnt	ebi-a-GCST006907	IGF-1	LAS	Inverse variance weighted	0.12258	0.299578	FALSE
ukb-d-30770_irnt	ebi-a-GCST006906	IGF-1	AS	Inverse variance weighted	0.915051	0.959044	FALSE
ukb-d-30830_irnt	ebi-a-GCST006910	SHBG	CES	Inverse variance weighted	0.951749	0.978685	FALSE
ukb-d-30830_irnt	ebi-a-GCST006909	SHBG	SVS	Inverse variance weighted	0.0200358	0.0873799	FALSE
ukb-d-30830_irnt	ebi-a-GCST006908	SHBG	AIS	Inverse variance weighted	0.0472795	0.155225	FALSE
ukb-d-30830_irnt	ebi-a-GCST006907	SHBG	LAS	Inverse variance weighted	0.43843	0.686622	FALSE
ukb-d-30830_irnt	ebi-a-GCST006906	SHBG	AS	Inverse variance weighted	0.0431398	0.146032	FALSE
ukb-d-30850_irnt	ebi-a-GCST006910	Testosterone	CES	Inverse variance weighted	0.0865702	0.233575	FALSE
ukb-d-30850_irnt	ebi-a-GCST006909	Testosterone	SVS	Inverse variance weighted	0.707985	0.858183	FALSE
ukb-d-30850_irnt	ebi-a-GCST006908	Testosterone	AIS	Inverse variance weighted	0.167065	0.375599	FALSE
ukb-d-30850_irnt	ebi-a-GCST006907	Testosterone	LAS	Inverse variance weighted	0.53514	0.735661	FALSE
ukb-d-30850_irnt	ebi-a-GCST006906	Testosterone	AS	Inverse variance weighted	0.138741	0.327333	FALSE
ukb-d-30650_irnt	ebi-a-GCST006910	Aspartate aminotransferase	CES	Inverse variance weighted	0.473086	0.704305	FALSE
ukb-d-30650_irnt	ebi-a-GCST006909	Aspartate aminotransferase	SVS	Inverse variance weighted	0.758432	0.894687	FALSE
ukb-d-30650_irnt	ebi-a-GCST006908	Aspartate aminotransferase	AIS	Inverse variance weighted	0.081842	0.227033	FALSE
ukb-d-30650_irnt	ebi-a-GCST006907	Aspartate aminotransferase	LAS	Inverse variance weighted	0.0667591	0.201718	FALSE
ukb-d-30650_irnt	ebi-a-GCST006906	Aspartate aminotransferase	AS	Inverse variance weighted	0.0131186	0.0649966	FALSE
ukb-d-30620_irnt	ebi-a-GCST006910	Alanine aminotransferase	CES	Inverse variance weighted	0.0669927	0.201718	FALSE
ukb-d-30620_irnt	ebi-a-GCST006909	Alanine aminotransferase	SVS	Inverse variance weighted	0.152438	0.352028	FALSE
ukb-d-30620_irnt	ebi-a-GCST006908	Alanine aminotransferase	AIS	Inverse variance weighted	0.00263044	0.0226903	TRUE
ukb-d-30620_irnt	ebi-a-GCST006907	Alanine aminotransferase	LAS	Inverse variance weighted	0.38219	0.633111	FALSE
ukb-d-30620_irnt	ebi-a-GCST006906	Alanine aminotransferase	AS	Inverse variance weighted	0.00283266	0.0226903	TRUE
ukb-d-30610_irnt	ebi-a-GCST006910	Alkaline phosphatase	CES	Inverse variance weighted	0.826247	0.932252	FALSE
ukb-d-30610_irnt	ebi-a-GCST006909	Alkaline phosphatase	SVS	Inverse variance weighted	0.0597162	0.185973	FALSE
ukb-d-30610_irnt	ebi-a-GCST006908	Alkaline phosphatase	AIS	Inverse variance weighted	0.280385	0.517999	FALSE
ukb-d-30610_irnt	ebi-a-GCST006907	Alkaline phosphatase	LAS	Inverse variance weighted	0.96133	0.981133	FALSE
ukb-d-30610_irnt	ebi-a-GCST006906	Alkaline phosphatase	AS	Inverse variance weighted	0.203487	0.4205	FALSE
ukb-d-30730_irnt	ebi-a-GCST006910	Gamma glutamyltransferase	CES	Inverse variance weighted	0.000749582	0.00956673	TRUE
ukb-d-30730_irnt	ebi-a-GCST006909	Gamma glutamyltransferase	SVS	Inverse variance weighted	0.1906	0.404191	FALSE
ukb-d-30730_irnt	ebi-a-GCST006908	Gamma glutamyltransferase	AIS	Inverse variance weighted	7.93092e-05	0.0015437	TRUE
ukb-d-30730_irnt	ebi-a-GCST006907	Gamma glutamyltransferase	LAS	Inverse variance weighted	0.000933521	0.0110602	TRUE
ukb-d-30730_irnt	ebi-a-GCST006906	Gamma glutamyltransferase	AS	Inverse variance weighted	0.000216269	0.00336761	TRUE
ukb-d-30710_irnt	ebi-a-GCST006910	C-reactive protein	CES	Inverse variance weighted	0.629788	0.80761	FALSE
ukb-d-30710_irnt	ebi-a-GCST006909	C-reactive protein	SVS	Inverse variance weighted	0.801916	0.91816	FALSE
ukb-d-30710_irnt	ebi-a-GCST006908	C-reactive protein	AIS	Inverse variance weighted	0.313699	0.556892	FALSE
ukb-d-30710_irnt	ebi-a-GCST006907	C-reactive protein	LAS	Inverse variance weighted	0.115237	0.286778	FALSE
ukb-d-30710_irnt	ebi-a-GCST006906	C-reactive protein	AS	Inverse variance weighted	0.683646	0.852602	FALSE
ukb-d-30880_irnt	ebi-a-GCST006910	Urate	CES	Inverse variance weighted	0.516099	0.721215	FALSE
ukb-d-30880_irnt	ebi-a-GCST006909	Urate	SVS	Inverse variance weighted	0.0232138	0.0944145	FALSE
ukb-d-30880_irnt	ebi-a-GCST006908	Urate	AIS	Inverse variance weighted	0.0479654	0.156534	FALSE
ukb-d-30880_irnt	ebi-a-GCST006907	Urate	LAS	Inverse variance weighted	0.329308	0.571569	FALSE
ukb-d-30880_irnt	ebi-a-GCST006906	Urate	AS	Inverse variance weighted	0.0346277	0.122546	FALSE
ukb-d-30810_irnt	ebi-a-GCST006910	Phosphate	CES	Inverse variance weighted	0.913197	0.958945	FALSE
ukb-d-30810_irnt	ebi-a-GCST006909	Phosphate	SVS	Inverse variance weighted	0.173251	0.381101	FALSE
ukb-d-30810_irnt	ebi-a-GCST006908	Phosphate	AIS	Inverse variance weighted	0.735955	0.88347	FALSE
ukb-d-30810_irnt	ebi-a-GCST006907	Phosphate	LAS	Inverse variance weighted	0.806466	0.921434	FALSE
ukb-d-30810_irnt	ebi-a-GCST006906	Phosphate	AS	Inverse variance weighted	0.493302	0.705642	FALSE
ieu-b-72	ebi-a-GCST006910	Urinary sodium-potassium ratio	CES	Inverse variance weighted	0.337046	0.581298	FALSE
ieu-b-72	ebi-a-GCST006909	Urinary sodium-potassium ratio	SVS	Inverse variance weighted	0.839173	0.932417	FALSE
ieu-b-72	ebi-a-GCST006908	Urinary sodium-potassium ratio	AIS	Inverse variance weighted	0.537297	0.735746	FALSE
ieu-b-72	ebi-a-GCST006907	Urinary sodium-potassium ratio	LAS	Inverse variance weighted	0.283496	0.518971	FALSE
ieu-b-72	ebi-a-GCST006906	Urinary sodium-potassium ratio	AS	Inverse variance weighted	0.972545	0.983857	FALSE
ebi-a-GCST004599	ebi-a-GCST006910	Mean platelet volume	CES	Inverse variance weighted	0.875981	0.94169	FALSE
ebi-a-GCST004599	ebi-a-GCST006909	Mean platelet volume	SVS	Inverse variance weighted	0.505865	0.713468	FALSE
ebi-a-GCST004599	ebi-a-GCST006908	Mean platelet volume	AIS	Inverse variance weighted	0.993614	0.997273	FALSE
ebi-a-GCST004599	ebi-a-GCST006907	Mean platelet volume	LAS	Inverse variance weighted	0.775797	0.899715	FALSE
ebi-a-GCST004599	ebi-a-GCST006906	Mean platelet volume	AS	Inverse variance weighted	0.545552	0.742891	FALSE
ebi-a-GCST004600	ebi-a-GCST006910	Eosinophil percentage of white cells	CES	Inverse variance weighted	0.0319163	0.117778	FALSE
ebi-a-GCST004600	ebi-a-GCST006909	Eosinophil percentage of white cells	SVS	Inverse variance weighted	0.97483	0.983857	FALSE
ebi-a-GCST004600	ebi-a-GCST006908	Eosinophil percentage of white cells	AIS	Inverse variance weighted	0.0516997	0.166724	FALSE
ebi-a-GCST004600	ebi-a-GCST006907	Eosinophil percentage of white cells	LAS	Inverse variance weighted	0.00300129	0.0226903	TRUE
ebi-a-GCST004600	ebi-a-GCST006906	Eosinophil percentage of white cells	AS	Inverse variance weighted	0.0819152	0.227033	FALSE
ebi-a-GCST004601	ebi-a-GCST006910	Red blood cell count	CES	Inverse variance weighted	0.692472	0.852922	FALSE
ebi-a-GCST004601	ebi-a-GCST006909	Red blood cell count	SVS	Inverse variance weighted	0.627311	0.80761	FALSE
ebi-a-GCST004601	ebi-a-GCST006908	Red blood cell count	AIS	Inverse variance weighted	0.638627	0.815109	FALSE
ebi-a-GCST004601	ebi-a-GCST006907	Red blood cell count	LAS	Inverse variance weighted	0.912677	0.958945	FALSE
ebi-a-GCST004601	ebi-a-GCST006906	Red blood cell count	AS	Inverse variance weighted	0.48523	0.704305	FALSE
ebi-a-GCST004602	ebi-a-GCST006910	Mean corpuscular volume	CES	Inverse variance weighted	0.208661	0.425919	FALSE
ebi-a-GCST004602	ebi-a-GCST006909	Mean corpuscular volume	SVS	Inverse variance weighted	0.241551	0.470286	FALSE
ebi-a-GCST004602	ebi-a-GCST006908	Mean corpuscular volume	AIS	Inverse variance weighted	0.741591	0.886331	FALSE
ebi-a-GCST004602	ebi-a-GCST006907	Mean corpuscular volume	LAS	Inverse variance weighted	0.860395	0.940584	FALSE
ebi-a-GCST004602	ebi-a-GCST006906	Mean corpuscular volume	AS	Inverse variance weighted	0.790243	0.908613	FALSE
ebi-a-GCST004603	ebi-a-GCST006910	Platelet count	CES	Inverse variance weighted	0.000228353	0.0034469	TRUE
ebi-a-GCST004603	ebi-a-GCST006909	Platelet count	SVS	Inverse variance weighted	0.016388	0.0766498	FALSE
ebi-a-GCST004603	ebi-a-GCST006908	Platelet count	AIS	Inverse variance weighted	0.0119771	0.0604401	FALSE
ebi-a-GCST004603	ebi-a-GCST006907	Platelet count	LAS	Inverse variance weighted	0.262982	0.499391	FALSE
ebi-a-GCST004603	ebi-a-GCST006906	Platelet count	AS	Inverse variance weighted	0.0282824	0.10764	FALSE
ebi-a-GCST004604	ebi-a-GCST006910	Hematocrit	CES	Inverse variance weighted	0.747596	0.891554	FALSE
ebi-a-GCST004604	ebi-a-GCST006909	Hematocrit	SVS	Inverse variance weighted	0.530076	0.73137	FALSE
ebi-a-GCST004604	ebi-a-GCST006908	Hematocrit	AIS	Inverse variance weighted	0.685559	0.852922	FALSE
ebi-a-GCST004604	ebi-a-GCST006907	Hematocrit	LAS	Inverse variance weighted	0.949452	0.978169	FALSE
ebi-a-GCST004604	ebi-a-GCST006906	Hematocrit	AS	Inverse variance weighted	0.550645	0.744669	FALSE
ebi-a-GCST004605	ebi-a-GCST006910	Mean corpuscular hemoglobin concentration	CES	Inverse variance weighted	0.0810241	0.227033	FALSE
ebi-a-GCST004605	ebi-a-GCST006909	Mean corpuscular hemoglobin concentration	SVS	Inverse variance weighted	0.454948	0.691755	FALSE
ebi-a-GCST004605	ebi-a-GCST006908	Mean corpuscular hemoglobin concentration	AIS	Inverse variance weighted	0.473581	0.704305	FALSE
ebi-a-GCST004605	ebi-a-GCST006907	Mean corpuscular hemoglobin concentration	LAS	Inverse variance weighted	0.31677	0.560519	FALSE
ebi-a-GCST004605	ebi-a-GCST006906	Mean corpuscular hemoglobin concentration	AS	Inverse variance weighted	0.374783	0.625464	FALSE
ebi-a-GCST004606	ebi-a-GCST006910	Eosinophil counts	CES	Inverse variance weighted	0.0663119	0.201718	FALSE
ebi-a-GCST004606	ebi-a-GCST006909	Eosinophil counts	SVS	Inverse variance weighted	0.790148	0.908613	FALSE
ebi-a-GCST004606	ebi-a-GCST006908	Eosinophil counts	AIS	Inverse variance weighted	0.0820653	0.227033	FALSE
ebi-a-GCST004606	ebi-a-GCST006907	Eosinophil counts	LAS	Inverse variance weighted	0.00531318	0.035704	TRUE
ebi-a-GCST004606	ebi-a-GCST006906	Eosinophil counts	AS	Inverse variance weighted	0.122118	0.299578	FALSE
ebi-a-GCST004607	ebi-a-GCST006910	Plateletcrit	CES	Inverse variance weighted	0.00023401	0.0034469	TRUE
ebi-a-GCST004607	ebi-a-GCST006909	Plateletcrit	SVS	Inverse variance weighted	0.0865726	0.233575	FALSE
ebi-a-GCST004607	ebi-a-GCST006908	Plateletcrit	AIS	Inverse variance weighted	0.00164673	0.0163176	TRUE
ebi-a-GCST004607	ebi-a-GCST006907	Plateletcrit	LAS	Inverse variance weighted	0.165306	0.375599	FALSE
ebi-a-GCST004607	ebi-a-GCST006906	Plateletcrit	AS	Inverse variance weighted	0.00301226	0.0226903	TRUE
ebi-a-GCST004608	ebi-a-GCST006910	Granulocyte percentage of myeloid white cells	CES	Inverse variance weighted	0.0540522	0.172272	FALSE
ebi-a-GCST004608	ebi-a-GCST006909	Granulocyte percentage of myeloid white cells	SVS	Inverse variance weighted	0.203692	0.4205	FALSE
ebi-a-GCST004608	ebi-a-GCST006908	Granulocyte percentage of myeloid white cells	AIS	Inverse variance weighted	0.767194	0.899185	FALSE
ebi-a-GCST004608	ebi-a-GCST006907	Granulocyte percentage of myeloid white cells	LAS	Inverse variance weighted	0.131968	0.31545	FALSE
ebi-a-GCST004608	ebi-a-GCST006906	Granulocyte percentage of myeloid white cells	AS	Inverse variance weighted	0.670703	0.840306	FALSE
ebi-a-GCST004609	ebi-a-GCST006910	Monocyte percentage of white cells	CES	Inverse variance weighted	0.475308	0.704305	FALSE
ebi-a-GCST004609	ebi-a-GCST006909	Monocyte percentage of white cells	SVS	Inverse variance weighted	0.202535	0.4205	FALSE
ebi-a-GCST004609	ebi-a-GCST006908	Monocyte percentage of white cells	AIS	Inverse variance weighted	0.993028	0.997273	FALSE
ebi-a-GCST004609	ebi-a-GCST006907	Monocyte percentage of white cells	LAS	Inverse variance weighted	0.500277	0.710028	FALSE
ebi-a-GCST004609	ebi-a-GCST006906	Monocyte percentage of white cells	AS	Inverse variance weighted	0.933409	0.967125	FALSE
ebi-a-GCST004610	ebi-a-GCST006910	White blood cell count	CES	Inverse variance weighted	0.397357	0.64261	FALSE
ebi-a-GCST004610	ebi-a-GCST006909	White blood cell count	SVS	Inverse variance weighted	0.0013774	0.0144362	TRUE
ebi-a-GCST004610	ebi-a-GCST006908	White blood cell count	AIS	Inverse variance weighted	0.564761	0.761868	FALSE
ebi-a-GCST004610	ebi-a-GCST006907	White blood cell count	LAS	Inverse variance weighted	0.829396	0.932252	FALSE
ebi-a-GCST004610	ebi-a-GCST006906	White blood cell count	AS	Inverse variance weighted	0.478321	0.704305	FALSE
ebi-a-GCST004611	ebi-a-GCST006910	High light scatter reticulocyte count	CES	Inverse variance weighted	0.201887	0.4205	FALSE
ebi-a-GCST004611	ebi-a-GCST006909	High light scatter reticulocyte count	SVS	Inverse variance weighted	0.309475	0.551188	FALSE
ebi-a-GCST004611	ebi-a-GCST006908	High light scatter reticulocyte count	AIS	Inverse variance weighted	0.188056	0.400354	FALSE
ebi-a-GCST004611	ebi-a-GCST006907	High light scatter reticulocyte count	LAS	Inverse variance weighted	0.484582	0.704305	FALSE
ebi-a-GCST004611	ebi-a-GCST006906	High light scatter reticulocyte count	AS	Inverse variance weighted	0.114703	0.286758	FALSE
ebi-a-GCST004612	ebi-a-GCST006910	High light scatter reticulocyte percentage of red cells	CES	Inverse variance weighted	0.283768	0.518971	FALSE
ebi-a-GCST004612	ebi-a-GCST006909	High light scatter reticulocyte percentage of red cells	SVS	Inverse variance weighted	0.45514	0.691755	FALSE
ebi-a-GCST004612	ebi-a-GCST006908	High light scatter reticulocyte percentage of red cells	AIS	Inverse variance weighted	0.772936	0.899715	FALSE
ebi-a-GCST004612	ebi-a-GCST006907	High light scatter reticulocyte percentage of red cells	LAS	Inverse variance weighted	0.876031	0.94169	FALSE
ebi-a-GCST004612	ebi-a-GCST006906	High light scatter reticulocyte percentage of red cells	AS	Inverse variance weighted	0.491505	0.704921	FALSE
ebi-a-GCST004613	ebi-a-GCST006910	Sum neutrophil eosinophil counts	CES	Inverse variance weighted	0.0698011	0.20563	FALSE
ebi-a-GCST004613	ebi-a-GCST006909	Sum neutrophil eosinophil counts	SVS	Inverse variance weighted	0.0104372	0.0563194	FALSE
ebi-a-GCST004613	ebi-a-GCST006908	Sum neutrophil eosinophil counts	AIS	Inverse variance weighted	0.480317	0.704305	FALSE
ebi-a-GCST004613	ebi-a-GCST006907	Sum neutrophil eosinophil counts	LAS	Inverse variance weighted	0.220983	0.442779	FALSE
ebi-a-GCST004613	ebi-a-GCST006906	Sum neutrophil eosinophil counts	AS	Inverse variance weighted	0.506757	0.713468	FALSE
ebi-a-GCST004614	ebi-a-GCST006910	Granulocyte count	CES	Inverse variance weighted	0.019588	0.0867925	FALSE
ebi-a-GCST004614	ebi-a-GCST006909	Granulocyte count	SVS	Inverse variance weighted	0.00911789	0.051763	FALSE
ebi-a-GCST004614	ebi-a-GCST006908	Granulocyte count	AIS	Inverse variance weighted	0.349449	0.599694	FALSE
ebi-a-GCST004614	ebi-a-GCST006907	Granulocyte count	LAS	Inverse variance weighted	0.0769124	0.220849	FALSE
ebi-a-GCST004614	ebi-a-GCST006906	Granulocyte count	AS	Inverse variance weighted	0.414199	0.664115	FALSE
ebi-a-GCST004615	ebi-a-GCST006910	Hemoglobin concentration	CES	Inverse variance weighted	0.621979	0.804249	FALSE
ebi-a-GCST004615	ebi-a-GCST006909	Hemoglobin concentration	SVS	Inverse variance weighted	0.62274	0.804249	FALSE
ebi-a-GCST004615	ebi-a-GCST006908	Hemoglobin concentration	AIS	Inverse variance weighted	0.764161	0.899066	FALSE
ebi-a-GCST004615	ebi-a-GCST006907	Hemoglobin concentration	LAS	Inverse variance weighted	0.840284	0.932417	FALSE
ebi-a-GCST004615	ebi-a-GCST006906	Hemoglobin concentration	AS	Inverse variance weighted	0.592268	0.785367	FALSE
ebi-a-GCST004616	ebi-a-GCST006910	Platelet distribution width	CES	Inverse variance weighted	0.673253	0.841566	FALSE
ebi-a-GCST004616	ebi-a-GCST006909	Platelet distribution width	SVS	Inverse variance weighted	0.0216402	0.09112	FALSE
ebi-a-GCST004616	ebi-a-GCST006908	Platelet distribution width	AIS	Inverse variance weighted	0.468461	0.704305	FALSE
ebi-a-GCST004616	ebi-a-GCST006907	Platelet distribution width	LAS	Inverse variance weighted	0.868279	0.940584	FALSE
ebi-a-GCST004616	ebi-a-GCST006906	Platelet distribution width	AS	Inverse variance weighted	0.657612	0.830549	FALSE
ebi-a-GCST004617	ebi-a-GCST006910	Eosinophil percentage of granulocytes	CES	Inverse variance weighted	0.0113408	0.05943	FALSE
ebi-a-GCST004617	ebi-a-GCST006909	Eosinophil percentage of granulocytes	SVS	Inverse variance weighted	0.863788	0.940584	FALSE
ebi-a-GCST004617	ebi-a-GCST006908	Eosinophil percentage of granulocytes	AIS	Inverse variance weighted	0.0309246	0.115438	FALSE
ebi-a-GCST004617	ebi-a-GCST006907	Eosinophil percentage of granulocytes	LAS	Inverse variance weighted	0.00214255	0.0194615	TRUE
ebi-a-GCST004617	ebi-a-GCST006906	Eosinophil percentage of granulocytes	AS	Inverse variance weighted	0.045886	0.152487	FALSE
ebi-a-GCST004618	ebi-a-GCST006910	White blood cell count (basophil)	CES	Inverse variance weighted	0.186172	0.399464	FALSE
ebi-a-GCST004618	ebi-a-GCST006909	White blood cell count (basophil)	SVS	Inverse variance weighted	0.0833713	0.229482	FALSE
ebi-a-GCST004618	ebi-a-GCST006908	White blood cell count (basophil)	AIS	Inverse variance weighted	0.584207	0.780375	FALSE
ebi-a-GCST004618	ebi-a-GCST006907	White blood cell count (basophil)	LAS	Inverse variance weighted	0.375278	0.625464	FALSE
ebi-a-GCST004618	ebi-a-GCST006906	White blood cell count (basophil)	AS	Inverse variance weighted	0.446503	0.690087	FALSE
ebi-a-GCST004619	ebi-a-GCST006910	Reticulocyte fraction of red cells	CES	Inverse variance weighted	0.422606	0.671488	FALSE
ebi-a-GCST004619	ebi-a-GCST006909	Reticulocyte fraction of red cells	SVS	Inverse variance weighted	0.706156	0.858183	FALSE
ebi-a-GCST004619	ebi-a-GCST006908	Reticulocyte fraction of red cells	AIS	Inverse variance weighted	0.930964	0.96643	FALSE
ebi-a-GCST004619	ebi-a-GCST006907	Reticulocyte fraction of red cells	LAS	Inverse variance weighted	0.629528	0.80761	FALSE
ebi-a-GCST004619	ebi-a-GCST006906	Reticulocyte fraction of red cells	AS	Inverse variance weighted	0.841321	0.932417	FALSE
ebi-a-GCST004620	ebi-a-GCST006910	Sum basophil neutrophil counts	CES	Inverse variance weighted	0.0413988	0.141902	FALSE
ebi-a-GCST004620	ebi-a-GCST006909	Sum basophil neutrophil counts	SVS	Inverse variance weighted	0.0223463	0.0929673	FALSE
ebi-a-GCST004620	ebi-a-GCST006908	Sum basophil neutrophil counts	AIS	Inverse variance weighted	0.489929	0.704515	FALSE
ebi-a-GCST004620	ebi-a-GCST006907	Sum basophil neutrophil counts	LAS	Inverse variance weighted	0.0988901	0.258685	FALSE
ebi-a-GCST004620	ebi-a-GCST006906	Sum basophil neutrophil counts	AS	Inverse variance weighted	0.474175	0.704305	FALSE
ebi-a-GCST004621	ebi-a-GCST006910	Sum basophil neutrophil counts	CES	Inverse variance weighted	0.470642	0.704305	FALSE
ebi-a-GCST004621	ebi-a-GCST006909	Sum basophil neutrophil counts	SVS	Inverse variance weighted	0.00937576	0.0521864	FALSE
ebi-a-GCST004621	ebi-a-GCST006908	Sum basophil neutrophil counts	AIS	Inverse variance weighted	0.196234	0.412925	FALSE
ebi-a-GCST004621	ebi-a-GCST006907	Sum basophil neutrophil counts	LAS	Inverse variance weighted	0.0970187	0.256676	FALSE
ebi-a-GCST004621	ebi-a-GCST006906	Sum basophil neutrophil counts	AS	Inverse variance weighted	0.294152	0.532601	FALSE
ebi-a-GCST004622	ebi-a-GCST006910	Reticulocyte count	CES	Inverse variance weighted	0.438304	0.686622	FALSE
ebi-a-GCST004622	ebi-a-GCST006909	Reticulocyte count	SVS	Inverse variance weighted	0.214946	0.433873	FALSE
ebi-a-GCST004622	ebi-a-GCST006908	Reticulocyte count	AIS	Inverse variance weighted	0.621797	0.804249	FALSE
ebi-a-GCST004622	ebi-a-GCST006907	Reticulocyte count	LAS	Inverse variance weighted	0.841742	0.932417	FALSE
ebi-a-GCST004622	ebi-a-GCST006906	Reticulocyte count	AS	Inverse variance weighted	0.524537	0.727411	FALSE
ebi-a-GCST004623	ebi-a-GCST006910	Neutrophil percentage of granulocytes	CES	Inverse variance weighted	0.00635796	0.039376	TRUE
ebi-a-GCST004623	ebi-a-GCST006909	Neutrophil percentage of granulocytes	SVS	Inverse variance weighted	0.23454	0.46146	FALSE
ebi-a-GCST004623	ebi-a-GCST006908	Neutrophil percentage of granulocytes	AIS	Inverse variance weighted	0.0685811	0.203251	FALSE
ebi-a-GCST004623	ebi-a-GCST006907	Neutrophil percentage of granulocytes	LAS	Inverse variance weighted	0.00287624	0.0226903	TRUE
ebi-a-GCST004623	ebi-a-GCST006906	Neutrophil percentage of granulocytes	AS	Inverse variance weighted	0.0524699	0.168212	FALSE
ebi-a-GCST004624	ebi-a-GCST006910	Sum eosinophil basophil counts	CES	Inverse variance weighted	0.00798465	0.0467917	TRUE
ebi-a-GCST004624	ebi-a-GCST006909	Sum eosinophil basophil counts	SVS	Inverse variance weighted	0.770848	0.899715	FALSE
ebi-a-GCST004624	ebi-a-GCST006908	Sum eosinophil basophil counts	AIS	Inverse variance weighted	0.173418	0.381101	FALSE
ebi-a-GCST004624	ebi-a-GCST006907	Sum eosinophil basophil counts	LAS	Inverse variance weighted	0.00135951	0.0144362	TRUE
ebi-a-GCST004624	ebi-a-GCST006906	Sum eosinophil basophil counts	AS	Inverse variance weighted	0.182685	0.395092	FALSE
ebi-a-GCST004625	ebi-a-GCST006910	Monocyte count	CES	Inverse variance weighted	0.100151	0.258685	FALSE
ebi-a-GCST004625	ebi-a-GCST006909	Monocyte count	SVS	Inverse variance weighted	0.29811	0.536204	FALSE
ebi-a-GCST004625	ebi-a-GCST006908	Monocyte count	AIS	Inverse variance weighted	0.24209	0.470286	FALSE
ebi-a-GCST004625	ebi-a-GCST006907	Monocyte count	LAS	Inverse variance weighted	0.168581	0.376042	FALSE
ebi-a-GCST004625	ebi-a-GCST006906	Monocyte count	AS	Inverse variance weighted	0.276759	0.514791	FALSE
ebi-a-GCST004626	ebi-a-GCST006910	Myeloid white cell count	CES	Inverse variance weighted	0.0846123	0.230568	FALSE
ebi-a-GCST004626	ebi-a-GCST006909	Myeloid white cell count	SVS	Inverse variance weighted	0.0241939	0.0969534	FALSE
ebi-a-GCST004626	ebi-a-GCST006908	Myeloid white cell count	AIS	Inverse variance weighted	0.450842	0.691755	FALSE
ebi-a-GCST004626	ebi-a-GCST006907	Myeloid white cell count	LAS	Inverse variance weighted	0.50402	0.713468	FALSE
ebi-a-GCST004626	ebi-a-GCST006906	Myeloid white cell count	AS	Inverse variance weighted	0.569517	0.764776	FALSE
ebi-a-GCST004627	ebi-a-GCST006910	Lymphocyte counts	CES	Inverse variance weighted	0.0566812	0.178562	FALSE
ebi-a-GCST004627	ebi-a-GCST006909	Lymphocyte counts	SVS	Inverse variance weighted	0.0591126	0.185152	FALSE
ebi-a-GCST004627	ebi-a-GCST006908	Lymphocyte counts	AIS	Inverse variance weighted	0.00118038	0.0134022	TRUE
ebi-a-GCST004627	ebi-a-GCST006907	Lymphocyte counts	LAS	Inverse variance weighted	0.0175241	0.0802576	FALSE
ebi-a-GCST004627	ebi-a-GCST006906	Lymphocyte counts	AS	Inverse variance weighted	0.00267692	0.0226903	TRUE
ebi-a-GCST004628	ebi-a-GCST006910	Immature fraction of reticulocytes	CES	Inverse variance weighted	0.456939	0.691755	FALSE
ebi-a-GCST004628	ebi-a-GCST006909	Immature fraction of reticulocytes	SVS	Inverse variance weighted	0.956329	0.981133	FALSE
ebi-a-GCST004628	ebi-a-GCST006908	Immature fraction of reticulocytes	AIS	Inverse variance weighted	0.909792	0.958945	FALSE
ebi-a-GCST004628	ebi-a-GCST006907	Immature fraction of reticulocytes	LAS	Inverse variance weighted	0.619882	0.804249	FALSE
ebi-a-GCST004628	ebi-a-GCST006906	Immature fraction of reticulocytes	AS	Inverse variance weighted	0.919619	0.960038	FALSE
ebi-a-GCST004629	ebi-a-GCST006910	Neutrophil count	CES	Inverse variance weighted	0.0429198	0.146032	FALSE
ebi-a-GCST004629	ebi-a-GCST006909	Neutrophil count	SVS	Inverse variance weighted	0.0192107	0.086043	FALSE
ebi-a-GCST004629	ebi-a-GCST006908	Neutrophil count	AIS	Inverse variance weighted	0.445679	0.690087	FALSE
ebi-a-GCST004629	ebi-a-GCST006907	Neutrophil count	LAS	Inverse variance weighted	0.104068	0.264365	FALSE
ebi-a-GCST004629	ebi-a-GCST006906	Neutrophil count	AS	Inverse variance weighted	0.44824	0.690087	FALSE
ebi-a-GCST004630	ebi-a-GCST006910	Mean corpuscular hemoglobin	CES	Inverse variance weighted	0.272606	0.512266	FALSE
ebi-a-GCST004630	ebi-a-GCST006909	Mean corpuscular hemoglobin	SVS	Inverse variance weighted	0.349913	0.599694	FALSE
ebi-a-GCST004630	ebi-a-GCST006908	Mean corpuscular hemoglobin	AIS	Inverse variance weighted	0.849171	0.93581	FALSE
ebi-a-GCST004630	ebi-a-GCST006907	Mean corpuscular hemoglobin	LAS	Inverse variance weighted	0.661692	0.832846	FALSE
ebi-a-GCST004630	ebi-a-GCST006906	Mean corpuscular hemoglobin	AS	Inverse variance weighted	0.54157	0.739738	FALSE
ebi-a-GCST004631	ebi-a-GCST006910	Basophil percentage of white cells	CES	Inverse variance weighted	0.78137	0.902217	FALSE
ebi-a-GCST004631	ebi-a-GCST006909	Basophil percentage of white cells	SVS	Inverse variance weighted	0.291718	0.531726	FALSE
ebi-a-GCST004631	ebi-a-GCST006908	Basophil percentage of white cells	AIS	Inverse variance weighted	0.546604	0.742891	FALSE
ebi-a-GCST004631	ebi-a-GCST006907	Basophil percentage of white cells	LAS	Inverse variance weighted	0.227773	0.451387	FALSE
ebi-a-GCST004631	ebi-a-GCST006906	Basophil percentage of white cells	AS	Inverse variance weighted	0.634557	0.811816	FALSE
ebi-a-GCST004632	ebi-a-GCST006910	Lymphocyte percentage of white cells	CES	Inverse variance weighted	0.0322277	0.117778	FALSE
ebi-a-GCST004632	ebi-a-GCST006909	Lymphocyte percentage of white cells	SVS	Inverse variance weighted	0.509246	0.713468	FALSE
ebi-a-GCST004632	ebi-a-GCST006908	Lymphocyte percentage of white cells	AIS	Inverse variance weighted	0.0472399	0.155225	FALSE
ebi-a-GCST004632	ebi-a-GCST006907	Lymphocyte percentage of white cells	LAS	Inverse variance weighted	0.133767	0.318354	FALSE
ebi-a-GCST004632	ebi-a-GCST006906	Lymphocyte percentage of white cells	AS	Inverse variance weighted	0.124608	0.303176	FALSE
ebi-a-GCST004633	ebi-a-GCST006910	Neutrophil percentage of white cells	CES	Inverse variance weighted	0.000162542	0.00268441	TRUE
ebi-a-GCST004633	ebi-a-GCST006909	Neutrophil percentage of white cells	SVS	Inverse variance weighted	0.393649	0.640415	FALSE
ebi-a-GCST004633	ebi-a-GCST006908	Neutrophil percentage of white cells	AIS	Inverse variance weighted	0.0637249	0.195113	FALSE
ebi-a-GCST004633	ebi-a-GCST006907	Neutrophil percentage of white cells	LAS	Inverse variance weighted	0.187277	0.400258	FALSE
ebi-a-GCST004633	ebi-a-GCST006906	Neutrophil percentage of white cells	AS	Inverse variance weighted	0.0709363	0.207851	FALSE
ebi-a-GCST004634	ebi-a-GCST006910	Basophil percentage of granulocytes	CES	Inverse variance weighted	0.66612	0.836487	FALSE
ebi-a-GCST004634	ebi-a-GCST006909	Basophil percentage of granulocytes	SVS	Inverse variance weighted	0.695032	0.852922	FALSE
ebi-a-GCST004634	ebi-a-GCST006908	Basophil percentage of granulocytes	AIS	Inverse variance weighted	0.890613	0.953603	FALSE
ebi-a-GCST004634	ebi-a-GCST006907	Basophil percentage of granulocytes	LAS	Inverse variance weighted	0.0998623	0.258685	FALSE
ebi-a-GCST004634	ebi-a-GCST006906	Basophil percentage of granulocytes	AS	Inverse variance weighted	0.998717	0.999109	FALSE
BUN	ebi-a-GCST006910	BUN	CES	Inverse variance weighted	0.69613	0.852922	FALSE
BUN	ebi-a-GCST006909	BUN	SVS	Inverse variance weighted	0.39307	0.640415	FALSE
BUN	ebi-a-GCST006908	BUN	AIS	Inverse variance weighted	0.611252	0.798879	FALSE
BUN	ebi-a-GCST006907	BUN	LAS	Inverse variance weighted	0.754741	0.893694	FALSE
BUN	ebi-a-GCST006906	BUN	AS	Inverse variance weighted	0.929598	0.96643	FALSE
eGFRcrea	ebi-a-GCST006910	eGFRcrea	CES	Inverse variance weighted	0.852576	0.936803	FALSE
eGFRcrea	ebi-a-GCST006909	eGFRcrea	SVS	Inverse variance weighted	0.765443	0.899066	FALSE
eGFRcrea	ebi-a-GCST006908	eGFRcrea	AIS	Inverse variance weighted	0.105192	0.265416	FALSE
eGFRcrea	ebi-a-GCST006907	eGFRcrea	LAS	Inverse variance weighted	0.389316	0.637168	FALSE
eGFRcrea	ebi-a-GCST006906	eGFRcrea	AS	Inverse variance weighted	0.183704	0.395726	FALSE
eGFRcys	ebi-a-GCST006910	eGFRcys	CES	Inverse variance weighted	0.176259	0.385789	FALSE
eGFRcys	ebi-a-GCST006909	eGFRcys	SVS	Inverse variance weighted	0.212271	0.43167	FALSE
eGFRcys	ebi-a-GCST006908	eGFRcys	AIS	Inverse variance weighted	0.000632597	0.00840892	TRUE
eGFRcys	ebi-a-GCST006907	eGFRcys	LAS	Inverse variance weighted	0.00367492	0.0270653	TRUE
eGFRcys	ebi-a-GCST006906	eGFRcys	AS	Inverse variance weighted	0.000754806	0.00956673	TRUE
calcium	ebi-a-GCST006910	calcium	CES	Inverse variance weighted	0.445437	0.690087	FALSE
calcium	ebi-a-GCST006909	calcium	SVS	Inverse variance weighted	0.487198	0.704305	FALSE
calcium	ebi-a-GCST006908	calcium	AIS	Inverse variance weighted	0.737786	0.883722	FALSE
calcium	ebi-a-GCST006907	calcium	LAS	Inverse variance weighted	0.361338	0.611582	FALSE
calcium	ebi-a-GCST006906	calcium	AS	Inverse variance weighted	0.867229	0.940584	FALSE
magnesium	ebi-a-GCST006910	magnesium	CES	Inverse variance weighted	0.00481862	0.0336686	TRUE
magnesium	ebi-a-GCST006909	magnesium	SVS	Inverse variance weighted	0.693274	0.852922	FALSE
magnesium	ebi-a-GCST006908	magnesium	AIS	Inverse variance weighted	0.0216136	0.09112	FALSE
magnesium	ebi-a-GCST006907	magnesium	LAS	Inverse variance weighted	0.0802906	0.227033	FALSE
magnesium	ebi-a-GCST006906	magnesium	AS	Inverse variance weighted	0.021735	0.09112	FALSE
Height	ebi-a-GCST006910	Height	CES	Inverse variance weighted	0.00303925	0.0226903	TRUE
Height	ebi-a-GCST006909	Height	SVS	Inverse variance weighted	0.000135828	0.00238795	TRUE
Height	ebi-a-GCST006908	Height	AIS	Inverse variance weighted	0.093662	0.249004	FALSE
Height	ebi-a-GCST006907	Height	LAS	Inverse variance weighted	0.0547898	0.173607	FALSE
Height	ebi-a-GCST006906	Height	AS	Inverse variance weighted	0.0137112	0.0673206	FALSE
ebi-a-GCST006414	ebi-a-GCST006910	Atrial fibrillation	CES	Inverse variance weighted	2.56665e-114	1.39882e-111	TRUE
ebi-a-GCST006414	ebi-a-GCST006909	Atrial fibrillation	SVS	Inverse variance weighted	0.875128	0.94169	FALSE
ebi-a-GCST006414	ebi-a-GCST006908	Atrial fibrillation	AIS	Inverse variance weighted	1.30583e-28	1.18613e-26	TRUE
ebi-a-GCST006414	ebi-a-GCST006907	Atrial fibrillation	LAS	Inverse variance weighted	0.75595	0.893694	FALSE
ebi-a-GCST006414	ebi-a-GCST006906	Atrial fibrillation	AS	Inverse variance weighted	3.32263e-27	2.26354e-25	TRUE

## Sheet: S6
id_trait	trait	trait_AF_method	trait_AF_pval	trait_AF_PFDR	trait_AF_evidence		AF_trait_method	AF_trait_pval	AF_trait_PFDR	AF_trait_evidence
ieu-b-38	systolic blood pressure	Inverse variance weighted	6.687e-14	4.51373e-13	TRUE		Inverse variance weighted	0.91006	0.997555	FALSE
ieu-b-39	diastolic blood pressure	Inverse variance weighted	8.89226e-15	6.40243e-14	TRUE		Inverse variance weighted	0.267079	0.943679	FALSE
ukb-b-15892	Pulse rate	Inverse variance weighted	0.211881	0.416365	FALSE		Inverse variance weighted	0.49324	0.979969	FALSE
ukb-b-19657	Forced expiratory volume in 1-second (FEV1)	Inverse variance weighted	1.0512e-08	5.97522e-08	TRUE		Inverse variance weighted	0.457427	0.979969	FALSE
ukb-b-7953	Forced vital capacity (FVC)	Inverse variance weighted	2.1524e-13	1.36741e-12	TRUE		Inverse variance weighted	0.354498	0.979969	FALSE
ukb-b-16881	Sitting height	Inverse variance weighted	8.86648e-34	1.06398e-32	TRUE		Inverse variance weighted	0.481392	0.979969	FALSE
ukb-b-11842	Weight	Inverse variance weighted	6.97311e-62	7.53096e-60	TRUE		Inverse variance weighted	0.838118	0.991006	FALSE
ieu-b-40	body mass index	Inverse variance weighted	2.54285e-28	2.28856e-27	TRUE		Inverse variance weighted	0.512942	0.979969	FALSE
ukb-b-16446	Basal metabolic rate	Inverse variance weighted	1.19178e-48	2.57425e-47	TRUE		Inverse variance weighted	0.755659	0.991006	FALSE
ukb-b-9405	Waist circumference	Inverse variance weighted	4.06532e-31	3.99141e-30	TRUE		Inverse variance weighted	0.975086	0.997555	FALSE
ukb-b-15590	Hip circumference	Inverse variance weighted	2.80309e-48	5.04557e-47	TRUE		Inverse variance weighted	0.816922	0.991006	FALSE
ukb-b-17409	Trunk fat-free mass	Inverse variance weighted	8.21865e-53	2.95872e-51	TRUE		Inverse variance weighted	0.752496	0.991006	FALSE
ukb-b-13354	Whole body fat-free mass	Inverse variance weighted	2.54069e-53	1.37197e-51	TRUE		Inverse variance weighted	0.738097	0.991006	FALSE
ukb-b-16407	Trunk fat percentage	Inverse variance weighted	1.57192e-18	1.3059e-17	TRUE		Inverse variance weighted	0.834817	0.991006	FALSE
ukb-b-8909	Body fat percentage	Inverse variance weighted	6.55557e-18	5.05715e-17	TRUE		Inverse variance weighted	0.762271	0.991006	FALSE
ukb-b-20044	Trunk fat mass	Inverse variance weighted	1.26973e-38	1.71413e-37	TRUE		Inverse variance weighted	0.962935	0.997555	FALSE
ukb-b-19393	Whole body fat mass	Inverse variance weighted	6.96919e-43	1.07525e-41	TRUE		Inverse variance weighted	0.956609	0.997555	FALSE
ukb-b-14540	Whole body water mass	Inverse variance weighted	3.25515e-49	8.7889e-48	TRUE		Inverse variance weighted	0.753289	0.991006	FALSE
ukb-b-13378	Birth weight	Inverse variance weighted	8.0615e-09	4.8369e-08	TRUE		Inverse variance weighted	0.419716	0.979969	FALSE
ukb-b-4616	Nap during day	Inverse variance weighted	0.042697	0.15901	FALSE		Inverse variance weighted	0.968979	0.997555	FALSE
ukb-b-4956	Morning/evening person (chronotype)	Inverse variance weighted	0.133489	0.327654	FALSE		Inverse variance weighted	0.580899	0.991006	FALSE
ukb-b-2772	Getting up in morning	Inverse variance weighted	0.378986	0.589522	FALSE		Inverse variance weighted	0.327383	0.979969	FALSE
ukb-b-3957	Sleeplessness / insomnia	Inverse variance weighted	0.301809	0.525731	FALSE		Inverse variance weighted	0.387508	0.979969	FALSE
ukb-b-4424	Sleep duration	Inverse variance weighted	0.063793	0.215631	FALSE		Inverse variance weighted	0.653008	0.991006	FALSE
ukb-b-5776	Daytime dozing / sleeping (narcolepsy)	Inverse variance weighted	0.538921	0.691694	FALSE		Inverse variance weighted	0.480881	0.979969	FALSE
ukb-b-16287	Mean time to correctly identify matches	Inverse variance weighted	0.715638	0.822223	FALSE		Inverse variance weighted	0.408765	0.979969	FALSE
ukb-b-5238	Fluid intelligence score	Inverse variance weighted	0.0169245	0.0703017	FALSE		Inverse variance weighted	0.927779	0.997555	FALSE
ieu-a-1239	Years of schooling	Inverse variance weighted	0.000622581	0.00320184	TRUE		Inverse variance weighted	0.380716	0.979969	FALSE
ukb-b-4711	Usual walking pace	Inverse variance weighted	0.0534797	0.192527	FALSE		Inverse variance weighted	0.0567215	0.636985	FALSE
ebi-a-GCST006097	Moderate to vigorous physical activity levels	Inverse variance weighted	0.0929127	0.276584	FALSE		Inverse variance weighted	0.510396	0.979969	FALSE
ebi-a-GCST006099	Accelerometer-based physical activity measurement (average acceleration)	Inverse variance weighted	0.418616	0.610953	FALSE		Inverse variance weighted	0.997555	0.997555	FALSE
ieu-b-24	Age Of Smoking Initiation	Inverse variance weighted	0.917045	0.943246	FALSE		Inverse variance weighted	0.174427	0.852103	FALSE
ieu-b-25	Cigarettes per Day	Inverse variance weighted	0.860259	0.910862	FALSE		Inverse variance weighted	0.740629	0.991006	FALSE
ieu-b-73	Alcoholic drinks per week	Inverse variance weighted	0.14592	0.342595	FALSE		Inverse variance weighted	0.25016	0.943679	FALSE
ukb-b-2134	Past tobacco smoking	Inverse variance weighted	0.0168443	0.0703017	FALSE		Inverse variance weighted	0.857432	0.992467	FALSE
ukb-b-223	Current tobacco smoking	Inverse variance weighted	0.832473	0.908152	FALSE		Inverse variance weighted	0.147319	0.821885	FALSE
ukb-b-5779	Alcohol intake frequency.	Inverse variance weighted	0.387556	0.589522	FALSE		Inverse variance weighted	0.0880259	0.636985	FALSE
ukb-b-5192	Time spent watching television (TV)	Inverse variance weighted	0.157807	0.355388	FALSE		Inverse variance weighted	0.84142	0.991006	FALSE
ukb-b-4522	Time spent using computer	Inverse variance weighted	0.385437	0.589522	FALSE		Inverse variance weighted	0.994092	0.997555	FALSE
ukb-b-3793	Time spent driving	Inverse variance weighted	0.0026814	0.0120663	TRUE		Inverse variance weighted	0.818587	0.991006	FALSE
ukb-d-30890_irnt	Vitamin D	Inverse variance weighted	0.802334	0.888301	FALSE		Inverse variance weighted	0.684032	0.991006	FALSE
ukb-d-30860_irnt	Total protein	Inverse variance weighted	0.0287092	0.110736	FALSE		Inverse variance weighted	0.584955	0.991006	FALSE
ukb-d-30600_irnt	Albumin	Inverse variance weighted	0.00124693	0.0061213	TRUE		Inverse variance weighted	0.460466	0.979969	FALSE
ukb-d-30840_irnt	Total bilirubin	Inverse variance weighted	0.557198	0.691694	FALSE		Inverse variance weighted	0.243399	0.943679	FALSE
ukb-d-30660_irnt	Direct bilirubin	Inverse variance weighted	0.554041	0.691694	FALSE		Inverse variance weighted	0.0443067	0.636985	FALSE
ebi-a-GCST90002232	Fasting glucose	Inverse variance weighted	0.596582	0.732169	FALSE		Inverse variance weighted	0.0886206	0.636985	FALSE
ebi-a-GCST90002238	Fasting insulin	Inverse variance weighted	0.363163	0.576789	FALSE		Inverse variance weighted	0.838304	0.991006	FALSE
ebi-a-GCST90002244	Glycated hemoglobin levels	Inverse variance weighted	0.806051	0.888301	FALSE		Inverse variance weighted	0.788544	0.991006	FALSE
ieu-b-107	apolipoprotein A-I	Inverse variance weighted	0.19985	0.407242	FALSE		Inverse variance weighted	0.0314158	0.636985	FALSE
ieu-b-108	apolipoprotein B	Inverse variance weighted	0.498943	0.691694	FALSE		Inverse variance weighted	0.0612651	0.636985	FALSE
ieu-b-109	HDL cholesterol	Inverse variance weighted	0.158225	0.355388	FALSE		Inverse variance weighted	0.0253054	0.636985	FALSE
ieu-b-110	LDL cholesterol	Inverse variance weighted	0.480975	0.68349	FALSE		Inverse variance weighted	0.0196421	0.636985	FALSE
ieu-b-111	triglycerides	Inverse variance weighted	0.466008	0.671051	FALSE		Inverse variance weighted	0.774725	0.991006	FALSE
ukb-d-30790_irnt	Lipoprotein A	Inverse variance weighted	3.53695e-05	0.000190996	TRUE		Inverse variance weighted	0.96095	0.997555	FALSE
ukb-d-30800_irnt	Oestradiol	Wald ratio	0.0638908	0.215631	FALSE		Inverse variance weighted	0.608698	0.991006	FALSE
ukb-d-30770_irnt	IGF-1	Inverse variance weighted	0.00153323	0.00719952	TRUE		Inverse variance weighted	0.526965	0.979969	FALSE
ukb-d-30830_irnt	SHBG	Inverse variance weighted	0.116381	0.292306	FALSE		Inverse variance weighted	0.285018	0.944348	FALSE
ukb-d-30850_irnt	Testosterone	Inverse variance weighted	0.101623	0.276584	FALSE		Inverse variance weighted	0.0901393	0.636985	FALSE
ukb-d-30650_irnt	Aspartate aminotransferase	Inverse variance weighted	0.196592	0.407242	FALSE		Inverse variance weighted	0.758624	0.991006	FALSE
ukb-d-30620_irnt	Alanine aminotransferase	Inverse variance weighted	0.67106	0.787766	FALSE		Inverse variance weighted	0.806918	0.991006	FALSE
ukb-d-30610_irnt	Alkaline phosphatase	Inverse variance weighted	0.320175	0.540295	FALSE		Inverse variance weighted	0.551204	0.989725	FALSE
ukb-d-30730_irnt	Gamma glutamyltransferase	Inverse variance weighted	0.530206	0.691694	FALSE		Inverse variance weighted	0.209925	0.890082	FALSE
ukb-d-30710_irnt	C-reactive protein	Inverse variance weighted	0.0956068	0.276584	FALSE		Inverse variance weighted	0.867008	0.992467	FALSE
ukb-d-30880_irnt	Urate	Inverse variance weighted	0.275078	0.487023	FALSE		Inverse variance weighted	0.680287	0.991006	FALSE
ukb-d-30810_irnt	Phosphate	Inverse variance weighted	0.22515	0.4266	FALSE		Inverse variance weighted	0.379611	0.979969	FALSE
ieu-b-72	Urinary sodium-potassium ratio	Inverse variance weighted	0.526293	0.691694	FALSE		Inverse variance weighted	0.017856	0.636985	FALSE
ebi-a-GCST004599	Mean platelet volume	Inverse variance weighted	0.554156	0.691694	FALSE		Inverse variance weighted	0.427397	0.979969	FALSE
ebi-a-GCST004600	Eosinophil percentage of white cells	Inverse variance weighted	0.196122	0.407242	FALSE		Inverse variance weighted	0.162233	0.852103	FALSE
ebi-a-GCST004601	Red blood cell count	Inverse variance weighted	0.850838	0.909807	FALSE		Inverse variance weighted	0.293995	0.944348	FALSE
ebi-a-GCST004602	Mean corpuscular volume	Inverse variance weighted	0.32997	0.548258	FALSE		Inverse variance weighted	0.506384	0.979969	FALSE
ebi-a-GCST004603	Platelet count	Inverse variance weighted	0.993238	0.993238	FALSE		Inverse variance weighted	0.785799	0.991006	FALSE
ebi-a-GCST004604	Hematocrit	Inverse variance weighted	0.536073	0.691694	FALSE		Inverse variance weighted	0.446571	0.979969	FALSE
ebi-a-GCST004605	Mean corpuscular hemoglobin concentration	Inverse variance weighted	0.550827	0.691694	FALSE		Inverse variance weighted	0.0417855	0.636985	FALSE
ebi-a-GCST004606	Eosinophil counts	Inverse variance weighted	0.0672229	0.220002	FALSE		Inverse variance weighted	0.0626504	0.636985	FALSE
ebi-a-GCST004607	Plateletcrit	Inverse variance weighted	0.650084	0.771568	FALSE		Inverse variance weighted	0.204497	0.890082	FALSE
ebi-a-GCST004608	Granulocyte percentage of myeloid white cells	Inverse variance weighted	0.313613	0.537622	FALSE		Inverse variance weighted	0.525944	0.979969	FALSE
ebi-a-GCST004609	Monocyte percentage of white cells	Inverse variance weighted	0.268122	0.487023	FALSE		Inverse variance weighted	0.815588	0.991006	FALSE
ebi-a-GCST004610	White blood cell count	Inverse variance weighted	0.215893	0.416365	FALSE		Inverse variance weighted	0.404578	0.979969	FALSE
ebi-a-GCST004611	High light scatter reticulocyte count	Inverse variance weighted	0.899315	0.933905	FALSE		Inverse variance weighted	0.518977	0.979969	FALSE
ebi-a-GCST004612	High light scatter reticulocyte percentage of red cells	Inverse variance weighted	0.896792	0.933905	FALSE		Inverse variance weighted	0.67015	0.991006	FALSE
ebi-a-GCST004613	Sum neutrophil eosinophil counts	Inverse variance weighted	0.650117	0.771568	FALSE		Inverse variance weighted	0.921047	0.997555	FALSE
ebi-a-GCST004614	Granulocyte count	Inverse variance weighted	0.846063	0.909807	FALSE		Inverse variance weighted	0.897964	0.997555	FALSE
ebi-a-GCST004615	Hemoglobin concentration	Inverse variance weighted	0.161241	0.355388	FALSE		Inverse variance weighted	0.261069	0.943679	FALSE
ebi-a-GCST004616	Platelet distribution width	Inverse variance weighted	0.950863	0.968804	FALSE		Inverse variance weighted	0.540633	0.988054	FALSE
ebi-a-GCST004617	Eosinophil percentage of granulocytes	Inverse variance weighted	0.345699	0.564394	FALSE		Inverse variance weighted	0.112887	0.721339	FALSE
ebi-a-GCST004618	White blood cell count (basophil)	Inverse variance weighted	0.107345	0.282763	FALSE		Inverse variance weighted	0.0712369	0.636985	FALSE
ebi-a-GCST004619	Reticulocyte fraction of red cells	Inverse variance weighted	0.794995	0.888301	FALSE		Inverse variance weighted	0.560222	0.989725	FALSE
ebi-a-GCST004620	Sum basophil neutrophil counts	Inverse variance weighted	0.512283	0.691694	FALSE		Inverse variance weighted	0.968692	0.997555	FALSE
ebi-a-GCST004621	Sum basophil neutrophil counts	Inverse variance weighted	0.141169	0.338806	FALSE		Inverse variance weighted	0.706126	0.991006	FALSE
ebi-a-GCST004622	Reticulocyte count	Inverse variance weighted	0.697484	0.809982	FALSE		Inverse variance weighted	0.397591	0.979969	FALSE
ebi-a-GCST004623	Neutrophil percentage of granulocytes	Inverse variance weighted	0.102439	0.276584	FALSE		Inverse variance weighted	0.0880694	0.636985	FALSE
ebi-a-GCST004624	Sum eosinophil basophil counts	Inverse variance weighted	0.0236358	0.0945431	FALSE		Inverse variance weighted	0.0335479	0.636985	FALSE
ebi-a-GCST004625	Monocyte count	Inverse variance weighted	0.112952	0.290448	FALSE		Inverse variance weighted	0.460986	0.979969	FALSE
ebi-a-GCST004626	Myeloid white cell count	Inverse variance weighted	0.412171	0.609787	FALSE		Inverse variance weighted	0.805335	0.991006	FALSE
ebi-a-GCST004627	Lymphocyte counts	Inverse variance weighted	0.727437	0.826981	FALSE		Inverse variance weighted	0.176851	0.852103	FALSE
ebi-a-GCST004628	Immature fraction of reticulocytes	Inverse variance weighted	0.411097	0.609787	FALSE		Inverse variance weighted	0.87075	0.992467	FALSE
ebi-a-GCST004629	Neutrophil count	Inverse variance weighted	0.528108	0.691694	FALSE		Inverse variance weighted	0.99365	0.997555	FALSE
ebi-a-GCST004630	Mean corpuscular hemoglobin	Inverse variance weighted	0.240608	0.448029	FALSE		Inverse variance weighted	0.774596	0.991006	FALSE
ebi-a-GCST004631	Basophil percentage of white cells	Inverse variance weighted	0.350133	0.564394	FALSE		Inverse variance weighted	0.198363	0.890082	FALSE
ebi-a-GCST004632	Lymphocyte percentage of white cells	Inverse variance weighted	0.0847778	0.2616	FALSE		Inverse variance weighted	0.324931	0.979969	FALSE
ebi-a-GCST004633	Neutrophil percentage of white cells	Inverse variance weighted	0.630568	0.765184	FALSE		Inverse variance weighted	0.291017	0.944348	FALSE
ebi-a-GCST004634	Basophil percentage of granulocytes	Inverse variance weighted	0.18496	0.399513	FALSE		Inverse variance weighted	0.128916	0.759175	FALSE
BUN	BUN	Inverse variance weighted	0.0807616	0.256537	FALSE		Inverse variance weighted	0.683666	0.991006	FALSE
eGFRcrea	eGFRcrea	Inverse variance weighted	0.96698	0.976018	FALSE		Inverse variance weighted	0.255268	0.943679	FALSE
eGFRcys	eGFRcys	Inverse variance weighted	0.272662	0.487023	FALSE		Inverse variance weighted	0.115686	0.721339	FALSE
calcium	calcium	Inverse variance weighted	0.102	0.276584	FALSE		#N/A	#N/A	#N/A	#N/A
magnesium	magnesium	Inverse variance weighted	0.213925	0.416365	FALSE		#N/A	#N/A	#N/A	#N/A
Height	Height	Inverse variance weighted	2.3074e-33	2.49199e-32	TRUE		Inverse variance weighted	0.733145	0.991006	FALSE

## Sheet: S7
id_exposure	id_outcome	exposure	outcome	method	Q	Q_df	Q_pval	egger_intercept	se	pval
ieu-b-38	ebi-a-GCST006910	systolic blood pressure || id:ieu-b-38	Ischemic stroke (cardioembolic) || id:ebi-a-GCST006910	MR Egger	571.863	420	1.08194e-06	-0.00383084	0.00323044	0.236349
ieu-b-38	ebi-a-GCST006910	systolic blood pressure || id:ieu-b-38	Ischemic stroke (cardioembolic) || id:ebi-a-GCST006910	Inverse variance weighted	573.778	421	9.74614e-07
ieu-b-38	ebi-a-GCST006909	systolic blood pressure || id:ieu-b-38	Ischemic stroke (small-vessel) || id:ebi-a-GCST006909	MR Egger	580.996	419	2.50436e-07	0.00153147	0.00392927	0.696912
ieu-b-38	ebi-a-GCST006909	systolic blood pressure || id:ieu-b-38	Ischemic stroke (small-vessel) || id:ebi-a-GCST006909	Inverse variance weighted	581.206	420	2.8788e-07
ieu-b-38	ebi-a-GCST006908	systolic blood pressure || id:ieu-b-38	Ischemic stroke || id:ebi-a-GCST006908	MR Egger	691.203	419	1.1353e-15	-0.00273113	0.00185268	0.141191
ieu-b-38	ebi-a-GCST006908	systolic blood pressure || id:ieu-b-38	Ischemic stroke || id:ebi-a-GCST006908	Inverse variance weighted	694.787	420	7.13518e-16
ieu-b-38	ebi-a-GCST006907	systolic blood pressure || id:ieu-b-38	Ischemic stroke (large artery atherosclerosis) || id:ebi-a-GCST006907	MR Egger	586.518	419	1.11329e-07	0.000673961	0.00423588	0.873661
ieu-b-38	ebi-a-GCST006907	systolic blood pressure || id:ieu-b-38	Ischemic stroke (large artery atherosclerosis) || id:ebi-a-GCST006907	Inverse variance weighted	586.553	420	1.31839e-07
ieu-b-38	ebi-a-GCST006906	systolic blood pressure || id:ieu-b-38	Stroke || id:ebi-a-GCST006906	MR Egger	728.38	419	4.9497e-19	-0.00279281	0.00175459	0.112202
ieu-b-38	ebi-a-GCST006906	systolic blood pressure || id:ieu-b-38	Stroke || id:ebi-a-GCST006906	Inverse variance weighted	732.785	420	2.53328e-19
ieu-b-39	ebi-a-GCST006910	diastolic blood pressure || id:ieu-b-39	Ischemic stroke (cardioembolic) || id:ebi-a-GCST006910	MR Egger	554.33	425	2.30581e-05	-0.00287127	0.00305727	0.348181
ieu-b-39	ebi-a-GCST006910	diastolic blood pressure || id:ieu-b-39	Ischemic stroke (cardioembolic) || id:ebi-a-GCST006910	Inverse variance weighted	555.481	426	2.30271e-05
ieu-b-39	ebi-a-GCST006909	diastolic blood pressure || id:ieu-b-39	Ischemic stroke (small-vessel) || id:ebi-a-GCST006909	MR Egger	574.471	426	1.96628e-06	-0.000939062	0.00371934	0.800791
ieu-b-39	ebi-a-GCST006909	diastolic blood pressure || id:ieu-b-39	Ischemic stroke (small-vessel) || id:ebi-a-GCST006909	Inverse variance weighted	574.557	427	2.2724e-06
ieu-b-39	ebi-a-GCST006908	diastolic blood pressure || id:ieu-b-39	Ischemic stroke || id:ebi-a-GCST006908	MR Egger	694.467	426	3.46487e-15	-0.00284767	0.00177397	0.109179
ieu-b-39	ebi-a-GCST006908	diastolic blood pressure || id:ieu-b-39	Ischemic stroke || id:ebi-a-GCST006908	Inverse variance weighted	698.668	427	1.94107e-15
ieu-b-39	ebi-a-GCST006907	diastolic blood pressure || id:ieu-b-39	Ischemic stroke (large artery atherosclerosis) || id:ebi-a-GCST006907	MR Egger	556.228	426	2.0993e-05	-0.00312227	0.00394665	0.429315
ieu-b-39	ebi-a-GCST006907	diastolic blood pressure || id:ieu-b-39	Ischemic stroke (large artery atherosclerosis) || id:ebi-a-GCST006907	Inverse variance weighted	557.045	427	2.18493e-05
ieu-b-39	ebi-a-GCST006906	diastolic blood pressure || id:ieu-b-39	Stroke || id:ebi-a-GCST006906	MR Egger	712.561	426	9.16978e-17	-0.00215873	0.00165492	0.192792
ieu-b-39	ebi-a-GCST006906	diastolic blood pressure || id:ieu-b-39	Stroke || id:ebi-a-GCST006906	Inverse variance weighted	715.407	427	6.65548e-17
ukb-b-15892	ebi-a-GCST006910	Pulse rate || id:ukb-b-15892	Ischemic stroke (cardioembolic) || id:ebi-a-GCST006910	MR Egger	129.526	71	2.75482e-05	-0.016509	0.00954573	0.088072
ukb-b-15892	ebi-a-GCST006910	Pulse rate || id:ukb-b-15892	Ischemic stroke (cardioembolic) || id:ebi-a-GCST006910	Inverse variance weighted	134.982	72	1.00729e-05
ukb-b-15892	ebi-a-GCST006909	Pulse rate || id:ukb-b-15892	Ischemic stroke (small-vessel) || id:ebi-a-GCST006909	MR Egger	74.6633	71	0.36016	0.00916402	0.00860438	0.290466
ukb-b-15892	ebi-a-GCST006909	Pulse rate || id:ukb-b-15892	Ischemic stroke (small-vessel) || id:ebi-a-GCST006909	Inverse variance weighted	75.8562	72	0.35527
ukb-b-15892	ebi-a-GCST006908	Pulse rate || id:ukb-b-15892	Ischemic stroke || id:ebi-a-GCST006908	MR Egger	101.146	71	0.0108719	-0.00237017	0.00437027	0.589283
ukb-b-15892	ebi-a-GCST006908	Pulse rate || id:ukb-b-15892	Ischemic stroke || id:ebi-a-GCST006908	Inverse variance weighted	101.565	72	0.0124296
ukb-b-15892	ebi-a-GCST006907	Pulse rate || id:ukb-b-15892	Ischemic stroke (large artery atherosclerosis) || id:ebi-a-GCST006907	MR Egger	98.6269	71	0.016751	0.0256041	0.0106634	0.0189667
ukb-b-15892	ebi-a-GCST006907	Pulse rate || id:ukb-b-15892	Ischemic stroke (large artery atherosclerosis) || id:ebi-a-GCST006907	Inverse variance weighted	106.636	72	0.00501116
ukb-b-15892	ebi-a-GCST006906	Pulse rate || id:ukb-b-15892	Stroke || id:ebi-a-GCST006906	MR Egger	111.795	71	0.00144239	0.000412287	0.00422177	0.92248
ukb-b-15892	ebi-a-GCST006906	Pulse rate || id:ukb-b-15892	Stroke || id:ebi-a-GCST006906	Inverse variance weighted	111.81	72	0.00184808
ukb-b-19657	ebi-a-GCST006910	Forced expiratory volume in 1-second (FEV1) || id:ukb-b-19657	Ischemic stroke (cardioembolic) || id:ebi-a-GCST006910	MR Egger	299.009	241	0.00646645	-0.00745717	0.00516063	0.149754
ukb-b-19657	ebi-a-GCST006910	Forced expiratory volume in 1-second (FEV1) || id:ukb-b-19657	Ischemic stroke (cardioembolic) || id:ebi-a-GCST006910	Inverse variance weighted	301.6	242	0.0054833
ukb-b-19657	ebi-a-GCST006909	Forced expiratory volume in 1-second (FEV1) || id:ukb-b-19657	Ischemic stroke (small-vessel) || id:ebi-a-GCST006909	MR Egger	290.471	240	0.0142821	0.0141827	0.00604058	0.0196926
ukb-b-19657	ebi-a-GCST006909	Forced expiratory volume in 1-second (FEV1) || id:ukb-b-19657	Ischemic stroke (small-vessel) || id:ebi-a-GCST006909	Inverse variance weighted	297.143	241	0.00793775
ukb-b-19657	ebi-a-GCST006908	Forced expiratory volume in 1-second (FEV1) || id:ukb-b-19657	Ischemic stroke || id:ebi-a-GCST006908	MR Egger	382.79	241	1.5832e-08	0.00028467	0.00300039	0.924491
ukb-b-19657	ebi-a-GCST006908	Forced expiratory volume in 1-second (FEV1) || id:ukb-b-19657	Ischemic stroke || id:ebi-a-GCST006908	Inverse variance weighted	382.804	242	2.00514e-08
ukb-b-19657	ebi-a-GCST006907	Forced expiratory volume in 1-second (FEV1) || id:ukb-b-19657	Ischemic stroke (large artery atherosclerosis) || id:ebi-a-GCST006907	MR Egger	265.765	241	0.131004	-0.00822139	0.00624614	0.189345
ukb-b-19657	ebi-a-GCST006907	Forced expiratory volume in 1-second (FEV1) || id:ukb-b-19657	Ischemic stroke (large artery atherosclerosis) || id:ebi-a-GCST006907	Inverse variance weighted	267.675	242	0.123386
ukb-b-19657	ebi-a-GCST006906	Forced expiratory volume in 1-second (FEV1) || id:ukb-b-19657	Stroke || id:ebi-a-GCST006906	MR Egger	405.292	241	1.7444e-10	-1.81097e-05	0.00285344	0.994941
ukb-b-19657	ebi-a-GCST006906	Forced expiratory volume in 1-second (FEV1) || id:ukb-b-19657	Stroke || id:ebi-a-GCST006906	Inverse variance weighted	405.292	242	2.27759e-10
ukb-b-7953	ebi-a-GCST006910	Forced vital capacity (FVC) || id:ukb-b-7953	Ischemic stroke (cardioembolic) || id:ebi-a-GCST006910	MR Egger	358.191	296	0.00769308	-0.00937343	0.00413011	0.0239552
ukb-b-7953	ebi-a-GCST006910	Forced vital capacity (FVC) || id:ukb-b-7953	Ischemic stroke (cardioembolic) || id:ebi-a-GCST006910	Inverse variance weighted	364.424	297	0.00455408
ukb-b-7953	ebi-a-GCST006909	Forced vital capacity (FVC) || id:ukb-b-7953	Ischemic stroke (small-vessel) || id:ebi-a-GCST006909	MR Egger	307.061	296	0.316894	0.00609511	0.00453099	0.179588
ukb-b-7953	ebi-a-GCST006909	Forced vital capacity (FVC) || id:ukb-b-7953	Ischemic stroke (small-vessel) || id:ebi-a-GCST006909	Inverse variance weighted	308.939	297	0.304779
ukb-b-7953	ebi-a-GCST006908	Forced vital capacity (FVC) || id:ukb-b-7953	Ischemic stroke || id:ebi-a-GCST006908	MR Egger	453.02	295	8.6627e-09	-0.000708756	0.00239474	0.767466
ukb-b-7953	ebi-a-GCST006908	Forced vital capacity (FVC) || id:ukb-b-7953	Ischemic stroke || id:ebi-a-GCST006908	Inverse variance weighted	453.154	296	1.05505e-08
ukb-b-7953	ebi-a-GCST006907	Forced vital capacity (FVC) || id:ukb-b-7953	Ischemic stroke (large artery atherosclerosis) || id:ebi-a-GCST006907	MR Egger	347.626	296	0.02084	-0.00350727	0.0052069	0.501104
ukb-b-7953	ebi-a-GCST006907	Forced vital capacity (FVC) || id:ukb-b-7953	Ischemic stroke (large artery atherosclerosis) || id:ebi-a-GCST006907	Inverse variance weighted	348.159	297	0.0218806
ukb-b-7953	ebi-a-GCST006906	Forced vital capacity (FVC) || id:ukb-b-7953	Stroke || id:ebi-a-GCST006906	MR Egger	452.91	296	1.10227e-08	-0.000314497	0.00220377	0.886618
ukb-b-7953	ebi-a-GCST006906	Forced vital capacity (FVC) || id:ukb-b-7953	Stroke || id:ebi-a-GCST006906	Inverse variance weighted	452.942	297	1.36522e-08
ukb-b-16881	ebi-a-GCST006910	Sitting height || id:ukb-b-16881	Ischemic stroke (cardioembolic) || id:ebi-a-GCST006910	MR Egger	657.148	556	0.00194864	-0.00136634	0.00256047	0.593813
ukb-b-16881	ebi-a-GCST006910	Sitting height || id:ukb-b-16881	Ischemic stroke (cardioembolic) || id:ebi-a-GCST006910	Inverse variance weighted	657.485	557	0.00207693
ukb-b-16881	ebi-a-GCST006909	Sitting height || id:ukb-b-16881	Ischemic stroke (small-vessel) || id:ebi-a-GCST006909	MR Egger	664.64	556	0.0010119	0.00166515	0.00306478	0.587129
ukb-b-16881	ebi-a-GCST006909	Sitting height || id:ukb-b-16881	Ischemic stroke (small-vessel) || id:ebi-a-GCST006909	Inverse variance weighted	664.993	557	0.00108102
ukb-b-16881	ebi-a-GCST006908	Sitting height || id:ukb-b-16881	Ischemic stroke || id:ebi-a-GCST006908	MR Egger	766.992	555	5.46983e-09	0.000314148	0.0014311	0.82633
ukb-b-16881	ebi-a-GCST006908	Sitting height || id:ukb-b-16881	Ischemic stroke || id:ebi-a-GCST006908	Inverse variance weighted	767.058	556	6.4009e-09
ukb-b-16881	ebi-a-GCST006907	Sitting height || id:ukb-b-16881	Ischemic stroke (large artery atherosclerosis) || id:ebi-a-GCST006907	MR Egger	629.662	557	0.0174831	0.000809963	0.0032186	0.801404
ukb-b-16881	ebi-a-GCST006907	Sitting height || id:ukb-b-16881	Ischemic stroke (large artery atherosclerosis) || id:ebi-a-GCST006907	Inverse variance weighted	629.734	558	0.0186999
ukb-b-16881	ebi-a-GCST006906	Sitting height || id:ukb-b-16881	Stroke || id:ebi-a-GCST006906	MR Egger	770.092	556	4.151e-09	0.00034032	0.00131962	0.796586
ukb-b-16881	ebi-a-GCST006906	Sitting height || id:ukb-b-16881	Stroke || id:ebi-a-GCST006906	Inverse variance weighted	770.184	557	4.84487e-09
ukb-b-11842	ebi-a-GCST006910	Weight || id:ukb-b-11842	Ischemic stroke (cardioembolic) || id:ebi-a-GCST006910	MR Egger	497.228	456	0.0888295	0.00116645	0.00280603	0.67783
ukb-b-11842	ebi-a-GCST006910	Weight || id:ukb-b-11842	Ischemic stroke (cardioembolic) || id:ebi-a-GCST006910	Inverse variance weighted	497.416	457	0.0932097
ukb-b-11842	ebi-a-GCST006909	Weight || id:ukb-b-11842	Ischemic stroke (small-vessel) || id:ebi-a-GCST006909	MR Egger	625.145	457	2.60909e-07	0.00320134	0.00376388	0.395468
ukb-b-11842	ebi-a-GCST006909	Weight || id:ukb-b-11842	Ischemic stroke (small-vessel) || id:ebi-a-GCST006909	Inverse variance weighted	626.134	458	2.67411e-07
ukb-b-11842	ebi-a-GCST006908	Weight || id:ukb-b-11842	Ischemic stroke || id:ebi-a-GCST006908	MR Egger	642.233	456	1.84381e-08	0.000972549	0.00165524	0.557119
ukb-b-11842	ebi-a-GCST006908	Weight || id:ukb-b-11842	Ischemic stroke || id:ebi-a-GCST006908	Inverse variance weighted	642.719	457	2.04621e-08
ukb-b-11842	ebi-a-GCST006907	Weight || id:ukb-b-11842	Ischemic stroke (large artery atherosclerosis) || id:ebi-a-GCST006907	MR Egger	607.717	457	2.74946e-06	0.00207914	0.00399515	0.603026
ukb-b-11842	ebi-a-GCST006907	Weight || id:ukb-b-11842	Ischemic stroke (large artery atherosclerosis) || id:ebi-a-GCST006907	Inverse variance weighted	608.077	458	3.04626e-06
ukb-b-11842	ebi-a-GCST006906	Weight || id:ukb-b-11842	Stroke || id:ebi-a-GCST006906	MR Egger	638.964	457	3.57469e-08	0.00081926	0.00151787	0.589638
ukb-b-11842	ebi-a-GCST006906	Weight || id:ukb-b-11842	Stroke || id:ebi-a-GCST006906	Inverse variance weighted	639.371	458	4.00405e-08
ieu-b-40	ebi-a-GCST006910	body mass index || id:ieu-b-40	Ischemic stroke (cardioembolic) || id:ebi-a-GCST006910	MR Egger	537.16	474	0.023399	-0.00118459	0.00278996	0.671329
ieu-b-40	ebi-a-GCST006910	body mass index || id:ieu-b-40	Ischemic stroke (cardioembolic) || id:ebi-a-GCST006910	Inverse variance weighted	537.364	475	0.0248566
ieu-b-40	ebi-a-GCST006909	body mass index || id:ieu-b-40	Ischemic stroke (small-vessel) || id:ebi-a-GCST006909	MR Egger	590.773	475	0.000224567	-0.000618785	0.00352136	0.860586
ieu-b-40	ebi-a-GCST006909	body mass index || id:ieu-b-40	Ischemic stroke (small-vessel) || id:ebi-a-GCST006909	Inverse variance weighted	590.811	476	0.000251459
ieu-b-40	ebi-a-GCST006908	body mass index || id:ieu-b-40	Ischemic stroke || id:ebi-a-GCST006908	MR Egger	700.306	474	5.69189e-11	-0.0015109	0.00166185	0.363723
ieu-b-40	ebi-a-GCST006908	body mass index || id:ieu-b-40	Ischemic stroke || id:ebi-a-GCST006908	Inverse variance weighted	701.527	475	5.67994e-11
ieu-b-40	ebi-a-GCST006907	body mass index || id:ieu-b-40	Ischemic stroke (large artery atherosclerosis) || id:ebi-a-GCST006907	MR Egger	621.499	475	6.55871e-06	-0.00357926	0.00388056	0.356811
ieu-b-40	ebi-a-GCST006907	body mass index || id:ieu-b-40	Ischemic stroke (large artery atherosclerosis) || id:ebi-a-GCST006907	Inverse variance weighted	622.612	476	6.58155e-06
ieu-b-40	ebi-a-GCST006906	body mass index || id:ieu-b-40	Stroke || id:ebi-a-GCST006906	MR Egger	661.696	474	2.39608e-08	-0.00109408	0.00148802	0.462547
ieu-b-40	ebi-a-GCST006906	body mass index || id:ieu-b-40	Stroke || id:ebi-a-GCST006906	Inverse variance weighted	662.451	475	2.54907e-08
ukb-b-16446	ebi-a-GCST006910	Basal metabolic rate || id:ukb-b-16446	Ischemic stroke (cardioembolic) || id:ebi-a-GCST006910	MR Egger	553.667	501	0.0515803	-0.00175713	0.00263684	0.505476
ukb-b-16446	ebi-a-GCST006910	Basal metabolic rate || id:ukb-b-16446	Ischemic stroke (cardioembolic) || id:ebi-a-GCST006910	Inverse variance weighted	554.157	502	0.0533554
ukb-b-16446	ebi-a-GCST006909	Basal metabolic rate || id:ukb-b-16446	Ischemic stroke (small-vessel) || id:ebi-a-GCST006909	MR Egger	588.695	501	0.00409372	0.00346927	0.0032418	0.285059
ukb-b-16446	ebi-a-GCST006909	Basal metabolic rate || id:ukb-b-16446	Ischemic stroke (small-vessel) || id:ebi-a-GCST006909	Inverse variance weighted	590.04	502	0.00400465
ukb-b-16446	ebi-a-GCST006908	Basal metabolic rate || id:ukb-b-16446	Ischemic stroke || id:ebi-a-GCST006908	MR Egger	740.715	500	1.2836e-11	0.00088472	0.00158226	0.576311
ukb-b-16446	ebi-a-GCST006908	Basal metabolic rate || id:ukb-b-16446	Ischemic stroke || id:ebi-a-GCST006908	Inverse variance weighted	741.178	501	1.45323e-11
ukb-b-16446	ebi-a-GCST006907	Basal metabolic rate || id:ukb-b-16446	Ischemic stroke (large artery atherosclerosis) || id:ebi-a-GCST006907	MR Egger	625.067	500	0.000113474	-0.000406708	0.0036153	0.910475
ukb-b-16446	ebi-a-GCST006907	Basal metabolic rate || id:ukb-b-16446	Ischemic stroke (large artery atherosclerosis) || id:ebi-a-GCST006907	Inverse variance weighted	625.083	501	0.000127623
ukb-b-16446	ebi-a-GCST006906	Basal metabolic rate || id:ukb-b-16446	Stroke || id:ebi-a-GCST006906	MR Egger	731.013	501	7.67844e-11	0.000810164	0.00144536	0.575371
ukb-b-16446	ebi-a-GCST006906	Basal metabolic rate || id:ukb-b-16446	Stroke || id:ebi-a-GCST006906	Inverse variance weighted	731.472	502	8.65549e-11
ukb-b-9405	ebi-a-GCST006910	Waist circumference || id:ukb-b-9405	Ischemic stroke (cardioembolic) || id:ebi-a-GCST006910	MR Egger	358.704	341	0.244486	-0.00399729	0.00347057	0.250223
ukb-b-9405	ebi-a-GCST006910	Waist circumference || id:ukb-b-9405	Ischemic stroke (cardioembolic) || id:ebi-a-GCST006910	Inverse variance weighted	360.099	342	0.240225
ukb-b-9405	ebi-a-GCST006909	Waist circumference || id:ukb-b-9405	Ischemic stroke (small-vessel) || id:ebi-a-GCST006909	MR Egger	432.43	341	0.000567961	-0.00195545	0.00457163	0.669114
ukb-b-9405	ebi-a-GCST006909	Waist circumference || id:ukb-b-9405	Ischemic stroke (small-vessel) || id:ebi-a-GCST006909	Inverse variance weighted	432.662	342	0.000629188
ukb-b-9405	ebi-a-GCST006908	Waist circumference || id:ukb-b-9405	Ischemic stroke || id:ebi-a-GCST006908	MR Egger	484.582	342	5.79857e-07	-0.000273028	0.0021	0.896632
ukb-b-9405	ebi-a-GCST006908	Waist circumference || id:ukb-b-9405	Ischemic stroke || id:ebi-a-GCST006908	Inverse variance weighted	484.606	343	6.92681e-07
ukb-b-9405	ebi-a-GCST006907	Waist circumference || id:ukb-b-9405	Ischemic stroke (large artery atherosclerosis) || id:ebi-a-GCST006907	MR Egger	394.02	342	0.0273358	-0.00112761	0.00468812	0.810068
ukb-b-9405	ebi-a-GCST006907	Waist circumference || id:ukb-b-9405	Ischemic stroke (large artery atherosclerosis) || id:ebi-a-GCST006907	Inverse variance weighted	394.087	343	0.029617
ukb-b-9405	ebi-a-GCST006906	Waist circumference || id:ukb-b-9405	Stroke || id:ebi-a-GCST006906	MR Egger	506.736	342	1.63539e-08	0.000224149	0.00197712	0.909803
ukb-b-9405	ebi-a-GCST006906	Waist circumference || id:ukb-b-9405	Stroke || id:ebi-a-GCST006906	Inverse variance weighted	506.755	343	1.99713e-08
ukb-b-15590	ebi-a-GCST006910	Hip circumference || id:ukb-b-15590	Ischemic stroke (cardioembolic) || id:ebi-a-GCST006910	MR Egger	441.44	383	0.0208456	0.00250733	0.00337803	0.458392
ukb-b-15590	ebi-a-GCST006910	Hip circumference || id:ukb-b-15590	Ischemic stroke (cardioembolic) || id:ebi-a-GCST006910	Inverse variance weighted	442.075	384	0.0215788
ukb-b-15590	ebi-a-GCST006909	Hip circumference || id:ukb-b-15590	Ischemic stroke (small-vessel) || id:ebi-a-GCST006909	MR Egger	472.589	383	0.00119103	0.00444011	0.00418575	0.289463
ukb-b-15590	ebi-a-GCST006909	Hip circumference || id:ukb-b-15590	Ischemic stroke (small-vessel) || id:ebi-a-GCST006909	Inverse variance weighted	473.978	384	0.00115689
ukb-b-15590	ebi-a-GCST006908	Hip circumference || id:ukb-b-15590	Ischemic stroke || id:ebi-a-GCST006908	MR Egger	590.337	383	4.73488e-11	0.00113369	0.00202504	0.575918
ukb-b-15590	ebi-a-GCST006908	Hip circumference || id:ukb-b-15590	Ischemic stroke || id:ebi-a-GCST006908	Inverse variance weighted	590.82	384	5.41841e-11
ukb-b-15590	ebi-a-GCST006907	Hip circumference || id:ukb-b-15590	Ischemic stroke (large artery atherosclerosis) || id:ebi-a-GCST006907	MR Egger	513.796	384	1.0044e-05	-0.00407268	0.00469211	0.385945
ukb-b-15590	ebi-a-GCST006907	Hip circumference || id:ukb-b-15590	Ischemic stroke (large artery atherosclerosis) || id:ebi-a-GCST006907	Inverse variance weighted	514.805	385	1.02405e-05
ukb-b-15590	ebi-a-GCST006906	Hip circumference || id:ukb-b-15590	Stroke || id:ebi-a-GCST006906	MR Egger	610.25	383	1.1804e-12	0.00154375	0.00189473	0.415718
ukb-b-15590	ebi-a-GCST006906	Hip circumference || id:ukb-b-15590	Stroke || id:ebi-a-GCST006906	Inverse variance weighted	611.307	384	1.22481e-12
ukb-b-17409	ebi-a-GCST006910	Trunk fat-free mass || id:ukb-b-17409	Ischemic stroke (cardioembolic) || id:ebi-a-GCST006910	MR Egger	577.946	519	0.0371227	-0.00489043	0.00258773	0.059335
ukb-b-17409	ebi-a-GCST006910	Trunk fat-free mass || id:ukb-b-17409	Ischemic stroke (cardioembolic) || id:ebi-a-GCST006910	Inverse variance weighted	581.923	520	0.0307898
ukb-b-17409	ebi-a-GCST006909	Trunk fat-free mass || id:ukb-b-17409	Ischemic stroke (small-vessel) || id:ebi-a-GCST006909	MR Egger	669.359	522	1.27179e-05	0.0048895	0.0032973	0.13871
ukb-b-17409	ebi-a-GCST006909	Trunk fat-free mass || id:ukb-b-17409	Ischemic stroke (small-vessel) || id:ebi-a-GCST006909	Inverse variance weighted	672.178	523	1.04432e-05
ukb-b-17409	ebi-a-GCST006908	Trunk fat-free mass || id:ukb-b-17409	Ischemic stroke || id:ebi-a-GCST006908	MR Egger	800.78	521	3.38727e-14	0.000916452	0.00157061	0.559809
ukb-b-17409	ebi-a-GCST006908	Trunk fat-free mass || id:ukb-b-17409	Ischemic stroke || id:ebi-a-GCST006908	Inverse variance weighted	801.304	522	3.84166e-14
ukb-b-17409	ebi-a-GCST006907	Trunk fat-free mass || id:ukb-b-17409	Ischemic stroke (large artery atherosclerosis) || id:ebi-a-GCST006907	MR Egger	630.967	521	0.000656642	-0.000372942	0.00346758	0.914393
ukb-b-17409	ebi-a-GCST006907	Trunk fat-free mass || id:ukb-b-17409	Ischemic stroke (large artery atherosclerosis) || id:ebi-a-GCST006907	Inverse variance weighted	630.981	522	0.000727665
ukb-b-17409	ebi-a-GCST006906	Trunk fat-free mass || id:ukb-b-17409	Stroke || id:ebi-a-GCST006906	MR Egger	799.004	521	4.64571e-14	0.00139638	0.00144282	0.333587
ukb-b-17409	ebi-a-GCST006906	Trunk fat-free mass || id:ukb-b-17409	Stroke || id:ebi-a-GCST006906	Inverse variance weighted	800.44	522	4.47841e-14
ukb-b-13354	ebi-a-GCST006910	Whole body fat-free mass || id:ukb-b-13354	Ischemic stroke (cardioembolic) || id:ebi-a-GCST006910	MR Egger	550.462	509	0.0991243	-0.00117077	0.00258366	0.650638
ukb-b-13354	ebi-a-GCST006910	Whole body fat-free mass || id:ukb-b-13354	Ischemic stroke (cardioembolic) || id:ebi-a-GCST006910	Inverse variance weighted	550.684	510	0.103434
ukb-b-13354	ebi-a-GCST006909	Whole body fat-free mass || id:ukb-b-13354	Ischemic stroke (small-vessel) || id:ebi-a-GCST006909	MR Egger	591.994	510	0.00690854	0.00550346	0.00318848	0.0849452
ukb-b-13354	ebi-a-GCST006909	Whole body fat-free mass || id:ukb-b-13354	Ischemic stroke (small-vessel) || id:ebi-a-GCST006909	Inverse variance weighted	595.453	511	0.00571334
ukb-b-13354	ebi-a-GCST006908	Whole body fat-free mass || id:ukb-b-13354	Ischemic stroke || id:ebi-a-GCST006908	MR Egger	728.145	509	5.48986e-10	0.00128912	0.00153877	0.402561
ukb-b-13354	ebi-a-GCST006908	Whole body fat-free mass || id:ukb-b-13354	Ischemic stroke || id:ebi-a-GCST006908	Inverse variance weighted	729.149	510	5.65042e-10
ukb-b-13354	ebi-a-GCST006907	Whole body fat-free mass || id:ukb-b-13354	Ischemic stroke (large artery atherosclerosis) || id:ebi-a-GCST006907	MR Egger	612.666	509	0.00106294	-0.00202926	0.00350823	0.56323
ukb-b-13354	ebi-a-GCST006907	Whole body fat-free mass || id:ukb-b-13354	Ischemic stroke (large artery atherosclerosis) || id:ebi-a-GCST006907	Inverse variance weighted	613.068	510	0.00113342
ukb-b-13354	ebi-a-GCST006906	Whole body fat-free mass || id:ukb-b-13354	Stroke || id:ebi-a-GCST006906	MR Egger	718.848	509	2.26995e-09	0.00103341	0.00140791	0.463287
ukb-b-13354	ebi-a-GCST006906	Whole body fat-free mass || id:ukb-b-13354	Stroke || id:ebi-a-GCST006906	Inverse variance weighted	719.609	510	2.41868e-09
ukb-b-16407	ebi-a-GCST006910	Trunk fat percentage || id:ukb-b-16407	Ischemic stroke (cardioembolic) || id:ebi-a-GCST006910	MR Egger	393.06	353	0.0695685	0.00540986	0.00404675	0.182136
ukb-b-16407	ebi-a-GCST006910	Trunk fat percentage || id:ukb-b-16407	Ischemic stroke (cardioembolic) || id:ebi-a-GCST006910	Inverse variance weighted	395.05	354	0.0653077
ukb-b-16407	ebi-a-GCST006909	Trunk fat percentage || id:ukb-b-16407	Ischemic stroke (small-vessel) || id:ebi-a-GCST006909	MR Egger	444.681	355	0.000837857	0.00147936	0.00513145	0.773291
ukb-b-16407	ebi-a-GCST006909	Trunk fat percentage || id:ukb-b-16407	Ischemic stroke (small-vessel) || id:ebi-a-GCST006909	Inverse variance weighted	444.785	356	0.000936605
ukb-b-16407	ebi-a-GCST006908	Trunk fat percentage || id:ukb-b-16407	Ischemic stroke || id:ebi-a-GCST006908	MR Egger	457.356	354	0.000168876	0.0024811	0.00226821	0.274761
ukb-b-16407	ebi-a-GCST006908	Trunk fat percentage || id:ukb-b-16407	Ischemic stroke || id:ebi-a-GCST006908	Inverse variance weighted	458.902	355	0.000160637
ukb-b-16407	ebi-a-GCST006907	Trunk fat percentage || id:ukb-b-16407	Ischemic stroke (large artery atherosclerosis) || id:ebi-a-GCST006907	MR Egger	415.823	355	0.0143123	0.00427267	0.00534676	0.424759
ukb-b-16407	ebi-a-GCST006907	Trunk fat percentage || id:ukb-b-16407	Ischemic stroke (large artery atherosclerosis) || id:ebi-a-GCST006907	Inverse variance weighted	416.571	356	0.0147276
ukb-b-16407	ebi-a-GCST006906	Trunk fat percentage || id:ukb-b-16407	Stroke || id:ebi-a-GCST006906	MR Egger	469.484	354	3.65318e-05	0.00226903	0.00211053	0.283063
ukb-b-16407	ebi-a-GCST006906	Trunk fat percentage || id:ukb-b-16407	Stroke || id:ebi-a-GCST006906	Inverse variance weighted	471.017	355	3.47415e-05
ukb-b-8909	ebi-a-GCST006910	Body fat percentage || id:ukb-b-8909	Ischemic stroke (cardioembolic) || id:ebi-a-GCST006910	MR Egger	423.441	361	0.0129936	0.00329765	0.00410899	0.422767
ukb-b-8909	ebi-a-GCST006910	Body fat percentage || id:ukb-b-8909	Ischemic stroke (cardioembolic) || id:ebi-a-GCST006910	Inverse variance weighted	424.197	362	0.0133645
ukb-b-8909	ebi-a-GCST006909	Body fat percentage || id:ukb-b-8909	Ischemic stroke (small-vessel) || id:ebi-a-GCST006909	MR Egger	493.119	363	6.12199e-06	-0.000642315	0.00527908	0.903226
ukb-b-8909	ebi-a-GCST006909	Body fat percentage || id:ukb-b-8909	Ischemic stroke (small-vessel) || id:ebi-a-GCST006909	Inverse variance weighted	493.139	364	7.17041e-06
ukb-b-8909	ebi-a-GCST006908	Body fat percentage || id:ukb-b-8909	Ischemic stroke || id:ebi-a-GCST006908	MR Egger	481.53	362	2.51346e-05	0.00161967	0.00227588	0.477129
ukb-b-8909	ebi-a-GCST006908	Body fat percentage || id:ukb-b-8909	Ischemic stroke || id:ebi-a-GCST006908	Inverse variance weighted	482.204	363	2.67591e-05
ukb-b-8909	ebi-a-GCST006907	Body fat percentage || id:ukb-b-8909	Ischemic stroke (large artery atherosclerosis) || id:ebi-a-GCST006907	MR Egger	453.438	363	0.000854588	-0.00230693	0.00546191	0.673007
ukb-b-8909	ebi-a-GCST006907	Body fat percentage || id:ukb-b-8909	Ischemic stroke (large artery atherosclerosis) || id:ebi-a-GCST006907	Inverse variance weighted	453.661	364	0.000941807
ukb-b-8909	ebi-a-GCST006906	Body fat percentage || id:ukb-b-8909	Stroke || id:ebi-a-GCST006906	MR Egger	480.391	362	2.91881e-05	0.0018076	0.00208776	0.38717
ukb-b-8909	ebi-a-GCST006906	Body fat percentage || id:ukb-b-8909	Stroke || id:ebi-a-GCST006906	Inverse variance weighted	481.386	363	2.97826e-05
ukb-b-20044	ebi-a-GCST006910	Trunk fat mass || id:ukb-b-20044	Ischemic stroke (cardioembolic) || id:ebi-a-GCST006910	MR Egger	441.936	392	0.0412423	0.0013516	0.00339903	0.691109
ukb-b-20044	ebi-a-GCST006910	Trunk fat mass || id:ukb-b-20044	Ischemic stroke (cardioembolic) || id:ebi-a-GCST006910	Inverse variance weighted	442.114	393	0.0438814
ukb-b-20044	ebi-a-GCST006909	Trunk fat mass || id:ukb-b-20044	Ischemic stroke (small-vessel) || id:ebi-a-GCST006909	MR Egger	493.018	393	0.000439772	0.00104123	0.0043002	0.808801
ukb-b-20044	ebi-a-GCST006909	Trunk fat mass || id:ukb-b-20044	Ischemic stroke (small-vessel) || id:ebi-a-GCST006909	Inverse variance weighted	493.092	394	0.000493169
ukb-b-20044	ebi-a-GCST006908	Trunk fat mass || id:ukb-b-20044	Ischemic stroke || id:ebi-a-GCST006908	MR Egger	500.501	391	0.000145235	0.00282992	0.00188697	0.134494
ukb-b-20044	ebi-a-GCST006908	Trunk fat mass || id:ukb-b-20044	Ischemic stroke || id:ebi-a-GCST006908	Inverse variance weighted	503.38	392	0.00011814
ukb-b-20044	ebi-a-GCST006907	Trunk fat mass || id:ukb-b-20044	Ischemic stroke (large artery atherosclerosis) || id:ebi-a-GCST006907	MR Egger	514.01	393	3.71281e-05	-0.000478586	0.00473301	0.91951
ukb-b-20044	ebi-a-GCST006907	Trunk fat mass || id:ukb-b-20044	Ischemic stroke (large artery atherosclerosis) || id:ebi-a-GCST006907	Inverse variance weighted	514.023	394	4.27324e-05
ukb-b-20044	ebi-a-GCST006906	Trunk fat mass || id:ukb-b-20044	Stroke || id:ebi-a-GCST006906	MR Egger	528.308	392	4.94462e-06	0.00248385	0.00177928	0.163509
ukb-b-20044	ebi-a-GCST006906	Trunk fat mass || id:ukb-b-20044	Stroke || id:ebi-a-GCST006906	Inverse variance weighted	530.934	393	4.04867e-06
ukb-b-19393	ebi-a-GCST006910	Whole body fat mass || id:ukb-b-19393	Ischemic stroke (cardioembolic) || id:ebi-a-GCST006910	MR Egger	461.205	401	0.0201228	0.00170292	0.00335844	0.612393
ukb-b-19393	ebi-a-GCST006910	Whole body fat mass || id:ukb-b-19393	Ischemic stroke (cardioembolic) || id:ebi-a-GCST006910	Inverse variance weighted	461.5	402	0.0213702
ukb-b-19393	ebi-a-GCST006909	Whole body fat mass || id:ukb-b-19393	Ischemic stroke (small-vessel) || id:ebi-a-GCST006909	MR Egger	505.4	399	0.000233611	-0.00208109	0.00423297	0.623245
ukb-b-19393	ebi-a-GCST006909	Whole body fat mass || id:ukb-b-19393	Ischemic stroke (small-vessel) || id:ebi-a-GCST006909	Inverse variance weighted	505.706	400	0.000256252
ukb-b-19393	ebi-a-GCST006908	Whole body fat mass || id:ukb-b-19393	Ischemic stroke || id:ebi-a-GCST006908	MR Egger	527.63	400	1.82329e-05	0.00192042	0.00187519	0.306399
ukb-b-19393	ebi-a-GCST006908	Whole body fat mass || id:ukb-b-19393	Ischemic stroke || id:ebi-a-GCST006908	Inverse variance weighted	529.013	401	1.76862e-05
ukb-b-19393	ebi-a-GCST006907	Whole body fat mass || id:ukb-b-19393	Ischemic stroke (large artery atherosclerosis) || id:ebi-a-GCST006907	MR Egger	530.361	399	1.1035e-05	-0.00260483	0.00468183	0.57827
ukb-b-19393	ebi-a-GCST006907	Whole body fat mass || id:ukb-b-19393	Ischemic stroke (large artery atherosclerosis) || id:ebi-a-GCST006907	Inverse variance weighted	530.772	400	1.21507e-05
ukb-b-19393	ebi-a-GCST006906	Whole body fat mass || id:ukb-b-19393	Stroke || id:ebi-a-GCST006906	MR Egger	531.379	399	9.65594e-06	0.00210605	0.00173422	0.225311
ukb-b-19393	ebi-a-GCST006906	Whole body fat mass || id:ukb-b-19393	Stroke || id:ebi-a-GCST006906	Inverse variance weighted	533.343	400	8.67599e-06
ukb-b-14540	ebi-a-GCST006910	Whole body water mass || id:ukb-b-14540	Ischemic stroke (cardioembolic) || id:ebi-a-GCST006910	MR Egger	578.156	518	0.0342524	-0.00348789	0.00260582	0.18132
ukb-b-14540	ebi-a-GCST006910	Whole body water mass || id:ukb-b-14540	Ischemic stroke (cardioembolic) || id:ebi-a-GCST006910	Inverse variance weighted	580.156	519	0.0322384
ukb-b-14540	ebi-a-GCST006909	Whole body water mass || id:ukb-b-14540	Ischemic stroke (small-vessel) || id:ebi-a-GCST006909	MR Egger	617.794	519	0.00179933	0.00349537	0.00320665	0.276202
ukb-b-14540	ebi-a-GCST006909	Whole body water mass || id:ukb-b-14540	Ischemic stroke (small-vessel) || id:ebi-a-GCST006909	Inverse variance weighted	619.209	520	0.00174844
ukb-b-14540	ebi-a-GCST006908	Whole body water mass || id:ukb-b-14540	Ischemic stroke || id:ebi-a-GCST006908	MR Egger	739.621	518	4.87672e-10	0.000290806	0.00152647	0.848985
ukb-b-14540	ebi-a-GCST006908	Whole body water mass || id:ukb-b-14540	Ischemic stroke || id:ebi-a-GCST006908	Inverse variance weighted	739.673	519	5.80874e-10
ukb-b-14540	ebi-a-GCST006907	Whole body water mass || id:ukb-b-14540	Ischemic stroke (large artery atherosclerosis) || id:ebi-a-GCST006907	MR Egger	627.373	518	0.000675356	-0.00207287	0.00349575	0.55346
ukb-b-14540	ebi-a-GCST006907	Whole body water mass || id:ukb-b-14540	Ischemic stroke (large artery atherosclerosis) || id:ebi-a-GCST006907	Inverse variance weighted	627.798	519	0.000719893
ukb-b-14540	ebi-a-GCST006906	Whole body water mass || id:ukb-b-14540	Stroke || id:ebi-a-GCST006906	MR Egger	724.6	518	4.68772e-09	0.000385538	0.00139129	0.781808
ukb-b-14540	ebi-a-GCST006906	Whole body water mass || id:ukb-b-14540	Stroke || id:ebi-a-GCST006906	Inverse variance weighted	724.708	519	5.48533e-09
ukb-b-13378	ebi-a-GCST006910	Birth weight || id:ukb-b-13378	Ischemic stroke (cardioembolic) || id:ebi-a-GCST006910	MR Egger	198.554	134	0.000247467	0.00445226	0.00726155	0.540831
ukb-b-13378	ebi-a-GCST006910	Birth weight || id:ukb-b-13378	Ischemic stroke (cardioembolic) || id:ebi-a-GCST006910	Inverse variance weighted	199.111	135	0.000277571
ukb-b-13378	ebi-a-GCST006909	Birth weight || id:ukb-b-13378	Ischemic stroke (small-vessel) || id:ebi-a-GCST006909	MR Egger	160.998	133	0.0495406	0.00176163	0.00811198	0.828413
ukb-b-13378	ebi-a-GCST006909	Birth weight || id:ukb-b-13378	Ischemic stroke (small-vessel) || id:ebi-a-GCST006909	Inverse variance weighted	161.055	134	0.0555803
ukb-b-13378	ebi-a-GCST006908	Birth weight || id:ukb-b-13378	Ischemic stroke || id:ebi-a-GCST006908	MR Egger	254.58	133	1.15965e-09	-0.000469754	0.00440666	0.915266
ukb-b-13378	ebi-a-GCST006908	Birth weight || id:ukb-b-13378	Ischemic stroke || id:ebi-a-GCST006908	Inverse variance weighted	254.602	134	1.61134e-09
ukb-b-13378	ebi-a-GCST006907	Birth weight || id:ukb-b-13378	Ischemic stroke (large artery atherosclerosis) || id:ebi-a-GCST006907	MR Egger	185.857	133	0.00169732	-0.00375777	0.00900542	0.677147
ukb-b-13378	ebi-a-GCST006907	Birth weight || id:ukb-b-13378	Ischemic stroke (large artery atherosclerosis) || id:ebi-a-GCST006907	Inverse variance weighted	186.1	134	0.00196598
ukb-b-13378	ebi-a-GCST006906	Birth weight || id:ukb-b-13378	Stroke || id:ebi-a-GCST006906	MR Egger	251.935	133	2.21876e-09	-0.00202426	0.00404257	0.617384
ukb-b-13378	ebi-a-GCST006906	Birth weight || id:ukb-b-13378	Stroke || id:ebi-a-GCST006906	Inverse variance weighted	252.41	134	2.74847e-09
ukb-b-4616	ebi-a-GCST006910	Nap during day || id:ukb-b-4616	Ischemic stroke (cardioembolic) || id:ebi-a-GCST006910	MR Egger	108.005	85	0.046817	0.00759436	0.00980227	0.440634
ukb-b-4616	ebi-a-GCST006910	Nap during day || id:ukb-b-4616	Ischemic stroke (cardioembolic) || id:ebi-a-GCST006910	Inverse variance weighted	108.768	86	0.0491977
ukb-b-4616	ebi-a-GCST006909	Nap during day || id:ukb-b-4616	Ischemic stroke (small-vessel) || id:ebi-a-GCST006909	MR Egger	71.0202	85	0.861142	-0.00132336	0.0104348	0.899381
ukb-b-4616	ebi-a-GCST006909	Nap during day || id:ukb-b-4616	Ischemic stroke (small-vessel) || id:ebi-a-GCST006909	Inverse variance weighted	71.0363	86	0.877618
ukb-b-4616	ebi-a-GCST006908	Nap during day || id:ukb-b-4616	Ischemic stroke || id:ebi-a-GCST006908	MR Egger	137.097	85	0.00029651	-0.00320712	0.00575705	0.578939
ukb-b-4616	ebi-a-GCST006908	Nap during day || id:ukb-b-4616	Ischemic stroke || id:ebi-a-GCST006908	Inverse variance weighted	137.598	86	0.000346693
ukb-b-4616	ebi-a-GCST006907	Nap during day || id:ukb-b-4616	Ischemic stroke (large artery atherosclerosis) || id:ebi-a-GCST006907	MR Egger	138.854	85	0.000205497	-0.0250635	0.0144462	0.0863739
ukb-b-4616	ebi-a-GCST006907	Nap during day || id:ukb-b-4616	Ischemic stroke (large artery atherosclerosis) || id:ebi-a-GCST006907	Inverse variance weighted	143.772	86	9.4488e-05
ukb-b-4616	ebi-a-GCST006906	Nap during day || id:ukb-b-4616	Stroke || id:ebi-a-GCST006906	MR Egger	138.573	85	0.000218016	-0.00301087	0.00528807	0.570606
ukb-b-4616	ebi-a-GCST006906	Nap during day || id:ukb-b-4616	Stroke || id:ebi-a-GCST006906	Inverse variance weighted	139.101	86	0.000254332
ukb-b-4956	ebi-a-GCST006910	Morning/evening person (chronotype) || id:ukb-b-4956	Ischemic stroke (cardioembolic) || id:ebi-a-GCST006910	MR Egger	187.816	149	0.0171594	1.67504e-05	0.00702408	0.9981
ukb-b-4956	ebi-a-GCST006910	Morning/evening person (chronotype) || id:ukb-b-4956	Ischemic stroke (cardioembolic) || id:ebi-a-GCST006910	Inverse variance weighted	187.816	150	0.019672
ukb-b-4956	ebi-a-GCST006909	Morning/evening person (chronotype) || id:ukb-b-4956	Ischemic stroke (small-vessel) || id:ebi-a-GCST006909	MR Egger	147.077	149	0.52917	0.00919353	0.0073701	0.214205
ukb-b-4956	ebi-a-GCST006909	Morning/evening person (chronotype) || id:ukb-b-4956	Ischemic stroke (small-vessel) || id:ebi-a-GCST006909	Inverse variance weighted	148.633	150	0.516196
ukb-b-4956	ebi-a-GCST006908	Morning/evening person (chronotype) || id:ukb-b-4956	Ischemic stroke || id:ebi-a-GCST006908	MR Egger	198.715	149	0.00404784	0.000621656	0.00362288	0.863991
ukb-b-4956	ebi-a-GCST006908	Morning/evening person (chronotype) || id:ukb-b-4956	Ischemic stroke || id:ebi-a-GCST006908	Inverse variance weighted	198.754	150	0.00473307
ukb-b-4956	ebi-a-GCST006907	Morning/evening person (chronotype) || id:ukb-b-4956	Ischemic stroke (large artery atherosclerosis) || id:ebi-a-GCST006907	MR Egger	187.825	148	0.0149043	-8.93049e-05	0.00895102	0.992053
ukb-b-4956	ebi-a-GCST006907	Morning/evening person (chronotype) || id:ukb-b-4956	Ischemic stroke (large artery atherosclerosis) || id:ebi-a-GCST006907	Inverse variance weighted	187.825	149	0.0171396
ukb-b-4956	ebi-a-GCST006906	Morning/evening person (chronotype) || id:ukb-b-4956	Stroke || id:ebi-a-GCST006906	MR Egger	199.454	149	0.00364373	-0.000965018	0.00334255	0.773207
ukb-b-4956	ebi-a-GCST006906	Morning/evening person (chronotype) || id:ukb-b-4956	Stroke || id:ebi-a-GCST006906	Inverse variance weighted	199.566	150	0.00422431
ukb-b-2772	ebi-a-GCST006910	Getting up in morning || id:ukb-b-2772	Ischemic stroke (cardioembolic) || id:ebi-a-GCST006910	MR Egger	80.5191	70	0.183066	0.00392147	0.0112101	0.727528
ukb-b-2772	ebi-a-GCST006910	Getting up in morning || id:ukb-b-2772	Ischemic stroke (cardioembolic) || id:ebi-a-GCST006910	Inverse variance weighted	80.6599	71	0.202728
ukb-b-2772	ebi-a-GCST006909	Getting up in morning || id:ukb-b-2772	Ischemic stroke (small-vessel) || id:ebi-a-GCST006909	MR Egger	82.8654	71	0.158572	-0.0069594	0.0131072	0.597102
ukb-b-2772	ebi-a-GCST006909	Getting up in morning || id:ukb-b-2772	Ischemic stroke (small-vessel) || id:ebi-a-GCST006909	Inverse variance weighted	83.1944	72	0.172741
ukb-b-2772	ebi-a-GCST006908	Getting up in morning || id:ukb-b-2772	Ischemic stroke || id:ebi-a-GCST006908	MR Egger	107.568	71	0.00333236	-0.0052431	0.00641207	0.416268
ukb-b-2772	ebi-a-GCST006908	Getting up in morning || id:ukb-b-2772	Ischemic stroke || id:ebi-a-GCST006908	Inverse variance weighted	108.581	72	0.00347173
ukb-b-2772	ebi-a-GCST006907	Getting up in morning || id:ukb-b-2772	Ischemic stroke (large artery atherosclerosis) || id:ebi-a-GCST006907	MR Egger	73.0877	71	0.409297	-0.00847121	0.0134574	0.531052
ukb-b-2772	ebi-a-GCST006907	Getting up in morning || id:ukb-b-2772	Ischemic stroke (large artery atherosclerosis) || id:ebi-a-GCST006907	Inverse variance weighted	73.4956	72	0.428861
ukb-b-2772	ebi-a-GCST006906	Getting up in morning || id:ukb-b-2772	Stroke || id:ebi-a-GCST006906	MR Egger	106.213	71	0.0043171	0.000343655	0.00587782	0.953541
ukb-b-2772	ebi-a-GCST006906	Getting up in morning || id:ukb-b-2772	Stroke || id:ebi-a-GCST006906	Inverse variance weighted	106.218	72	0.00541523
ukb-b-3957	ebi-a-GCST006910	Sleeplessness / insomnia || id:ukb-b-3957	Ischemic stroke (cardioembolic) || id:ebi-a-GCST006910	MR Egger	46.9018	37	0.127574	0.0103123	0.0127768	0.424758
ukb-b-3957	ebi-a-GCST006910	Sleeplessness / insomnia || id:ukb-b-3957	Ischemic stroke (cardioembolic) || id:ebi-a-GCST006910	Inverse variance weighted	47.7276	38	0.133979
ukb-b-3957	ebi-a-GCST006909	Sleeplessness / insomnia || id:ukb-b-3957	Ischemic stroke (small-vessel) || id:ebi-a-GCST006909	MR Egger	40.1952	37	0.330581	0.0204701	0.0144833	0.16591
ukb-b-3957	ebi-a-GCST006909	Sleeplessness / insomnia || id:ukb-b-3957	Ischemic stroke (small-vessel) || id:ebi-a-GCST006909	Inverse variance weighted	42.3653	38	0.288213
ukb-b-3957	ebi-a-GCST006908	Sleeplessness / insomnia || id:ukb-b-3957	Ischemic stroke || id:ebi-a-GCST006908	MR Egger	44.2183	37	0.193125	0.0115008	0.00623396	0.0730732
ukb-b-3957	ebi-a-GCST006908	Sleeplessness / insomnia || id:ukb-b-3957	Ischemic stroke || id:ebi-a-GCST006908	Inverse variance weighted	48.2859	38	0.122501
ukb-b-3957	ebi-a-GCST006907	Sleeplessness / insomnia || id:ukb-b-3957	Ischemic stroke (large artery atherosclerosis) || id:ebi-a-GCST006907	MR Egger	74.4206	37	0.000257169	0.00829083	0.0205123	0.688401
ukb-b-3957	ebi-a-GCST006907	Sleeplessness / insomnia || id:ukb-b-3957	Ischemic stroke (large artery atherosclerosis) || id:ebi-a-GCST006907	Inverse variance weighted	74.7492	38	0.000343876
ukb-b-3957	ebi-a-GCST006906	Sleeplessness / insomnia || id:ukb-b-3957	Stroke || id:ebi-a-GCST006906	MR Egger	55.4596	37	0.0261025	0.00983749	0.00656198	0.142316
ukb-b-3957	ebi-a-GCST006906	Sleeplessness / insomnia || id:ukb-b-3957	Stroke || id:ebi-a-GCST006906	Inverse variance weighted	58.8284	38	0.016666
ukb-b-4424	ebi-a-GCST006910	Sleep duration || id:ukb-b-4424	Ischemic stroke (cardioembolic) || id:ebi-a-GCST006910	MR Egger	79.3338	64	0.0937597	0.00286201	0.011612	0.806108
ukb-b-4424	ebi-a-GCST006910	Sleep duration || id:ukb-b-4424	Ischemic stroke (cardioembolic) || id:ebi-a-GCST006910	Inverse variance weighted	79.4091	65	0.107791
ukb-b-4424	ebi-a-GCST006909	Sleep duration || id:ukb-b-4424	Ischemic stroke (small-vessel) || id:ebi-a-GCST006909	MR Egger	74.6309	64	0.170971	-0.0129044	0.0134558	0.341158
[truncated: 847 more rows]

## Sheet: S8
id_exposure	id_outcome	exposure	outcome	method	Q	Q_df	Q_pval	egger_intercept	se	pval
[truncated: 214 more rows]

## Sheet: S9
id_exposure	id_outcome	exposure	outcome	method	Q	Q_df	Q_pval	egger_intercept	se	pval
[truncated: 212 more rows]

[truncated: 2 more sheets: S10, S11]
